# Supplementary material for: Calcium-mediated actin reset (CaAR) mediates acute cell adaptations
Source: eLife. 2016 Dec 6;5:e19850. doi: 10.7554/eLife.19850 (PMC5140269; doi:10.7554/eLife.19850)
Supplement: Figure 5—source data 1. — Excel table with 88 genes differentially regulated in MCF-7 cells either treated for 10 min with ionomycin (1.5 µM) or with ionomycin (1.5 µM) and LatA (400 nM). Filled cells indicate inclusion into indicated categories. Orange: regulation through SRF or CytoD-induced MRTF-A translocation. Blue: cellular processes. Green: physiological processes. Total number and % of genes in each category are given at the bottom of the table. DOI: http://dx.doi.org/10.7554/eLife.19850.021 [file elife-19850-fig5-data1.xlsx]

## Sheet: categories  1.5 fold
gene name	known SRF target	CytoD induced		cytoskeleton	calcium	signaling	transcription	ECM / adhesion		stress	differentiation / proliferation	migration / wound healing	inflammation	cancer		gene name	known SRF target	CytoD induced		cytoskeleton	calcium	signaling	transcription	ECM / adhesion		stress	differentiation / proliferation	migration / wound healing	inflammation	cancer
CTGF																FHL2
EGR4																SOX2
SRF																TNFAIP3
IL8																ACTB
ZYX																DCUN1D3
EPPK1																NFKBIA
PTGER4																SNAI2
TPM4																LIF
GLYATL2																EGR3
TPM1																STEAP4
GBP2																ERRFI1
EDN1																PDK4
EREG																KRT80
NFKB2																CAV1
FLNA																MMP13
CNN2																SLC25A4
DUSP5																NR4A3
SLITRK6																FN1
TFPI2																RFC4
CYR61																ARC
CSRP1																OPN3
ANXA3																KRT7
TRAJ10																RHOV
THBS1																FOSL1
CYP24A1																ITPKC
EFNA1																NFKBIE
JAG1																TRAF5
LRRC15																ZNF735
MYL12A																VCL
SLC2A4																ESYT1
IL6																MMD
WDR1																MYH9
ACTG1																TIMP3
KRTAP4-8																DKK1
PDLIM7																RND1
EPGN																OR6Y1
RASD1																JUNB
ITPRIP																LMCD1
IRF1																SLCO4A1
DNAJB4																TADA3
MPZL2																IGFBP3
NUAK2																ITGA5
UBALD1																MYL6
TUFT1																PHLDA2
total	43	26		28	25	41	16	23		36	29	35	28	53		total (%)	48.8636	29.5455		31.8182	28.4091	46.5909	18.1818	26.1364		40.9091	32.9545	39.7727	31.8182	60.2273
																				l
