# Supplementary material for: Calcium-mediated actin reset (CaAR) mediates acute cell adaptations
Source: eLife. 2016 Dec 6;5:e19850. doi: 10.7554/eLife.19850 (PMC5140269; doi:10.7554/eLife.19850)
Supplement: Figure 5—source data 2. — Excel table (five pages) with results from Affymetrix chip analysis for gene expression after treatment with Ionomycin and actin drugs. See Materials and Methods for details. DOI: http://dx.doi.org/10.7554/eLife.19850.022 [file elife-19850-fig5-data2.xlsx]

## Sheet: Iono vs Control
Cluster ID	Iono AVG (log2)	Iono STDEV	Control AVG (log2)	Control STDEV	Fold Change	ANOVA p-value	FDR p-value	Gene Symbol	Description
17023646	13.12	0.16	9.1	0.1	16.19	0	0.0147	CTGF	connective tissue growth factor	Cut off:
16899032	11.33	0.33	7.5	0.22	14.21	9e-05	0.0197	EGR4	early growth response 4	Fold < -1.5 or > 1.5
16844591	9.3	0.23	5.51	0.17	13.79	2e-05	0.0163	KRTAP4-8	keratin associated protein 4-8	ANOVA p-value < 0.05
17087517	12.84	0.23	9.61	0.2	9.41	5e-05	0.0197	NR4A3	nuclear receptor subfamily 4, group A, member 3
17012946	12.05	0.18	8.81	0.06	9.4	1e-05	0.0147	TNFAIP3	tumor necrosis factor, alpha-induced protein 3	not increased in Iono + LatA
16687875	12.86	0.26	9.66	0.06	9.19	4e-05	0.0189	JUN	jun proto-oncogene	increased > 2x
16947401	9.37	0.35	6.32	0.42	8.27	0.00065	0.0351	MLF1	myeloid leukemia factor 1	increased 1.5-2x
16774303	10.07	0.25	7.2	0.12	7.3	7e-05	0.0197	RGCC	regulator of cell cycle	decreased 1.5-2x
16904942	8.83	0.17	5.97	0.09	7.27	2e-05	0.0163	CCDC173	coiled-coil domain containing 173	decreased > 2x
16677278	12.32	0.15	9.48	0.08	7.19	1e-05	0.0147	ATF3	activating transcription factor 3
16841907	12.76	0.17	9.96	0.1	6.95	2e-05	0.0163	RASD1	RAS, dexamethasone-induced 1
16967771	7.07	0.27	4.37	0.02	6.52	8e-05	0.0197	IL8	interleukin 8	total	883
16673104	9.6	0.32	6.91	0.35	6.43	0.00107	0.0418	HSD17B7	hydroxysteroid dehydrogenase 7	decreased	478
16708623	10.71	0.13	8.06	0.14	6.26	2e-05	0.0163	NFKB2	nuclear factor of kappa light polypeptide gene enhancer in B-cells 2	increased	405
16863287	13.41	0.12	10.93	0.09	5.59	1e-05	0.0147	FOSB	FBJ murine osteosarcoma viral oncogene homolog B
16666738	12.39	0.2	9.93	0.1	5.51	4e-05	0.0189	CYR61	cysteine-rich, angiogenic inducer, 61
17004903	11.63	0.31	9.25	0.05	5.21	0.00026	0.0262	EDN1	endothelin 1
16955155	10.71	0.25	8.35	0	5.12	0.00011	0.0197	SELK	selenoprotein K
16962911	9.33	0.2	7.05	0.15	4.89	0.0001	0.0197	LRRC15	leucine rich repeat containing 15
17079210	11.21	0.34	8.95	0.06	4.78	0.00043	0.0309	GEM	GTP binding protein overexpressed in skeletal muscle
17059955	9.24	0.31	7	0.19	4.72	0.0005	0.0324	PDK4	pyruvate dehydrogenase kinase, isozyme 4
16709128	10.48	0.31	8.28	0.06	4.59	0.00038	0.0299	DUSP5	dual specificity phosphatase 5
16859314	11.37	0.22	9.26	0.09	4.31	0.00011	0.0197	KLF2	Kruppel-like factor 2
16697938	11.54	0.11	9.46	0.14	4.24	4e-05	0.0189	CSRP1	cysteine and glycine-rich protein 1
16967843	9.75	0.26	7.68	0.12	4.18	0.00034	0.0286	EREG	epiregulin
16703659	9.97	0.3	7.9	0.17	4.18	0.00052	0.0325	MAP3K8	mitogen-activated protein kinase kinase kinase 8
17075395	11.2	0.11	9.15	0.13	4.15	4e-05	0.0189	EGR3	early growth response 3
16766588	9.32	0.41	7.3	0.17	4.06	0.00182	0.0538	DDIT3	DNA-damage-inducible transcript 3
16967831	8.01	0.26	5.99	0.07	4.06	0.0002	0.0241	EPGN	epithelial mitogen
16717106	12.47	0.11	10.48	0.04	3.98	1e-05	0.0147	RRP12	ribosomal RNA processing 12 homolog
16751438	12.62	0.17	10.64	0.22	3.95	0.00031	0.0277	NR4A1	nuclear receptor subfamily 4, group A, member 1
16714776	9.61	0.15	7.65	0.11	3.89	6e-05	0.0197	EGR2	early growth response 2
17082362	12.02	0.15	10.08	0.09	3.83	4e-05	0.0189	EPPK1	epiplakin 1
17017495	11.86	0.21	9.93	0.06	3.81	0.00011	0.0197	NEU1	sialidase 1
16799315	11.98	0.23	10.05	0.08	3.8	0.00021	0.0247	THBS1	thrombospondin 1
17075973	11.11	0.23	9.2	0.05	3.77	0.00017	0.0227	DUSP4	dual specificity phosphatase 4
16830343	9.64	0.1	7.73	0.09	3.76	2e-05	0.0163	SLC2A4	solute carrier family 2 member 4
17059828	7.86	0.27	5.94	0.17	3.76	0.0006	0.0342	TFPI2	tissue factor pathway inhibitor 2
17080486	10.66	0.26	8.75	0.16	3.75	0.00057	0.0338	TNFRSF11B	tumor necrosis factor receptor superfamily, member 11b
16859253	11.35	0.22	9.45	0.17	3.71	0.00036	0.0292	TPM4	tropomyosin 4
17085901	8.91	0.27	7.03	0.22	3.68	0.0006	0.0342	ANXA1	annexin A1
17102129	12.35	0.18	10.47	0.14	3.66	0.00019	0.0238	SAT1	spermidine/spermine N1-acetyltransferase 1
17075529	8.8	0.17	6.93	0.1	3.64	8e-05	0.0197	ENTPD4	ectonucleoside triphosphate diphosphohydrolase 4
16801789	10.78	0.23	8.93	0.1	3.6	0.00032	0.0278	TPM1	tropomyosin 1
16703642	10.48	0.26	8.64	0.07	3.59	0.00039	0.03	MAP3K8	mitogen-activated protein kinase kinase kinase 8
17008856	12.83	0.14	10.99	0.06	3.59	4e-05	0.0187	SRF	serum response factor
17021437	7.57	0.22	5.74	0.22	3.54	0.00039	0.0301	CGA	glycoprotein hormones, alpha polypeptide
16840846	11.78	0.07	9.96	0.07	3.53	1e-05	0.0147	PER1	period circadian clock 1
17068064	8.76	0.18	6.96	0.21	3.47	0.00027	0.0263	LETM2	leucine zipper-EF-hand containing transmembrane protein 2
16830778	11.39	0.23	9.61	0.02	3.44	0.00022	0.0247	TMEM88	transmembrane protein 88
16748590	8.19	0.16	6.41	0.03	3.43	5e-05	0.0197	EMP1	epithelial membrane protein 1
16671914	12.3	0.1	10.53	0.06	3.42	1e-05	0.0156	LMNA	lamin A/C
17044177	8.49	0.2	6.73	0.03	3.39	0.00011	0.0197	IL6	interleukin 6
16865116	10.59	0.11	8.83	0.12	3.39	5e-05	0.0197	MYADM	myeloid-associated differentiation marker
16903897	13.24	0.07	11.5	0.12	3.35	2e-05	0.0163	NR4A2	nuclear receptor subfamily 4, group A, member 2
16925341	11.27	0.22	9.53	0.28	3.34	0.00081	0.038	RCAN1	regulator of calcineurin 1
16920497	9.93	0.08	8.2	0.11	3.33	3e-05	0.0163	CYP24A1	cytochrome P450, family 24, subfamily A, polypeptide 1
16666437	9.13	0.45	7.41	0.11	3.31	0.00601	0.0946	DNAJB4	DnaJ homolog, subfamily B, member 4
16785696	8.72	0.21	7.01	0.1	3.28	0.00024	0.0256	ARG2	arginase 2
17015652	8.82	0.19	7.12	0.06	3.24	0.00018	0.0234	NEDD9	neural precursor cell expressed, developmentally down-regulated 9
16909958	11.98	0.19	10.28	0.09	3.24	0.00021	0.0247	PER2	period circadian clock 2
16984287	9.01	0.24	7.32	0.05	3.23	0.00042	0.0308	PTGER4	prostaglandin E receptor 4
17052823	10.37	0.11	8.69	0.11	3.19	5e-05	0.0189	ZYX	zyxin
16926200	12.4	0.25	10.74	0.02	3.16	0.00043	0.0309	SIK1	salt-inducible kinase 1
16761423	10.37	0.2	8.71	0.15	3.16	0.00044	0.0309	YBX3	Y box binding protein 3
16824706	12.09	0.26	10.44	0.09	3.15	0.00073	0.0368	DCUN1D3	DCN1, defective in cullin neddylation 1, domain containing 3
16740630	10.81	0.2	9.15	0.15	3.15	0.00036	0.0292	FOSL1	FOS-like antigen 1
16952414	11.85	0.18	10.2	0.05	3.14	0.00012	0.0203	CSRNP1	cysteine-serine-rich nuclear protein 1
16738657	6.66	0.26	5.02	0.12	3.12	0.00056	0.0335	GLYATL2	glycine-N-acyltransferase-like 2
16937024	12.3	0.16	10.68	0.05	3.06	0.0001	0.0197	BHLHE40	basic helix-loop-helix family, member e40
16711125	11.93	0.19	10.31	0.09	3.06	0.00021	0.0247	IDI1	isopentenyl-diphosphate delta isomerase 1
16927633	11.57	0.11	9.96	0.13	3.05	6e-05	0.0197	SDF2L1	stromal cell-derived factor 2-like 1
16711280	12.44	0.19	10.84	0.08	3.03	0.00024	0.0256	KLF6	Kruppel-like factor 6
16863344	11.13	0.15	9.53	0.09	3.03	0.00011	0.0197	QPCTL	glutaminyl-peptide cyclotransferase-like
16764053	10.52	0.1	8.93	0.01	3.02	1e-05	0.0147	RND1	Rho family GTPase 1
16729611	8.11	0.29	6.52	0.25	3.01	0.00193	0.0547	ANKRD42	ankyrin repeat domain 42
16800301	9.7	0.24	8.11	0.1	3.01	0.00034	0.0285	PDIA3	protein disulfide isomerase family A, member 3
16766578	11.19	0.21	9.61	0.14	3	0.00071	0.0366	DDIT3	DNA-damage-inducible transcript 3
17002846	13.64	0.11	12.06	0.1	2.99	6e-05	0.0197	DUSP1	dual specificity phosphatase 1
16783411	9.31	0.4	7.73	0.27	2.98	0.00365	0.0739	NFKBIA	nuclear factor of kappa light polypeptide gene enhancer in B-cells inhibitor, alpha
16670894	11.27	0.24	9.7	0.05	2.97	0.00055	0.0333	TUFT1	tuftelin 1
16864983	10.69	0.26	9.18	0.03	2.86	0.00066	0.0354	ZNF331	zinc finger protein 331
16764791	11.69	0.09	10.18	0.1	2.85	3e-05	0.0184	KRT80	keratin 80
16681304	12.49	0.22	11.02	0.14	2.78	0.00089	0.0396	ERRFI1	ERBB receptor feedback inhibitor 1
16664005	10.52	0.19	9.05	0.06	2.76	0.00023	0.025	PLK3	polo-like kinase 3
16933760	10.53	0.23	9.07	0.09	2.75	0.00058	0.034	LIF	leukemia inhibitory factor
16745343	9.27	0.16	7.81	0.07	2.74	0.00016	0.0223	USP2	ubiquitin specific peptidase 2
16960911	10.19	0.14	8.75	0.25	2.72	0.00056	0.0335	LXN	latexin
16748304	8.44	0.13	7	0.17	2.7	0.00031	0.0278	GABARAPL1	GABA(A) receptor-associated protein like 1
16968213	8.39	0.21	6.96	0.05	2.69	0.00031	0.0278	ANXA3	annexin A3
16795285	7.58	0.33	6.16	0.02	2.69	0.00178	0.0533	DIO2	deiodinase, iodothyronine, type II
16780917	11.92	0.21	10.5	0.01	2.68	0.00039	0.03	IRS2	insulin receptor substrate 2
16871531	10.5	0.18	9.08	0.09	2.68	0.00018	0.0234	NFKBID	nuclear factor of kappa light polypeptide gene enhancer in B-cells inhibitor, delta
17109260	11.11	0.21	9.69	0.13	2.67	0.00105	0.0416	PIGA	phosphatidylinositol glycan anchor biosynthesis, class A
16863877	11.75	0.11	10.34	0.07	2.67	5e-05	0.0194	PPP1R15A	protein phosphatase 1, regulatory subunit 15A
16922779	12.78	0.12	11.37	0.08	2.65	8e-05	0.0197	ETS2	v-ets erythroblastosis virus E26 oncogene homolog 2
16967863	13.41	0.1	12	0.12	2.64	0.00012	0.0203	AREG	amphiregulin, amphiregulin B
16995890	10.07	0.16	8.67	0.09	2.64	0.00029	0.0272	HMGCS1	3-hydroxy-3-methylglutaryl-CoA synthase 1
16967853	13.25	0.15	11.85	0.16	2.63	0.00035	0.0288	AREGB	amphiregulin B, amphiregulin
17115505	11.48	0.05	10.09	0.21	2.63	0.00032	0.0278	FLNA	filamin A, alpha
16878662	8.8	0.18	7.43	0.1	2.6	0.0004	0.0301	YPEL5	yippee-like 5
16941167	10.61	0.15	9.23	0.16	2.59	0.00046	0.0315	MANF	mesencephalic astrocyte-derived neurotrophic factor
16786587	13.63	0.07	12.27	0.18	2.57	0.00019	0.0238	FOS	FBJ murine osteosarcoma viral oncogene homolog
17096827	11.11	0.12	9.75	0.03	2.57	6e-05	0.0197	KLF4	Kruppel-like factor 4
17114829	11.53	0.11	10.17	0.09	2.56	8e-05	0.0197	IDS	iduronate 2-sulfatase
16911651	10.97	0.27	9.64	0.24	2.53	0.00296	0.0672	DSTN	destrin
16901393	8.97	0.11	7.63	0.09	2.53	9e-05	0.0197	FHL2	four and a half LIM domains 2
16830754	10.97	0.16	9.64	0.07	2.52	0.00024	0.0253	KDM6B	lysine-specific demethylase 6B
17070273	11.19	0.25	9.86	0.14	2.52	0.00159	0.0504	ZBTB10	zinc finger and BTB domain containing 10
16870384	13.09	0.14	11.78	0.03	2.49	0.00011	0.0197	JUND	jun D proto-oncogene
16810065	9.87	0.17	8.56	0.04	2.48	0.00027	0.0263	ANXA2	annexin A2
16949292	12	0.15	10.7	0.15	2.47	0.0007	0.0364	DNAJB11	DnaJ homolog, subfamily B, member 11
16782102	8.92	0.22	7.61	0.06	2.47	0.00079	0.038	TRAJ10	T cell receptor alpha joining 10
16832268	10.48	0.13	9.18	0.09	2.46	0.00019	0.0241	MAP2K3	mitogen-activated protein kinase kinase 3
17050381	11.8	0.25	10.51	0.13	2.45	0.00202	0.0556	IFRD1	interferon-related developmental regulator 1
16999776	9.54	0.11	8.25	0.1	2.43	0.0001	0.0197	IRF1	interferon regulatory factor 1
16976177	8.21	0.35	6.94	0.16	2.42	0.00582	0.0928	HOPX	HOP homeobox
16829139	10.06	0.05	8.79	0.08	2.42	2e-05	0.0163	MVD	mevalonate decarboxylase
16675323	8.3	0.17	7.04	0.06	2.4	0.00029	0.0271	RGS2	regulator of G-protein signaling 2, 24kDa
16975310	12.63	0.11	11.39	0.1	2.37	0.00015	0.0214	UGDH	UDP-glucose 6-dehydrogenase
16752495	10.81	0.09	9.58	0.18	2.36	0.00051	0.0324	ESYT1	extended synaptotagmin-like protein 1
16953083	8.73	0.14	7.49	0.13	2.36	0.00047	0.0315	KIF9	kinesin family member 9
16767751	9.6	0.17	8.36	0.07	2.36	0.00032	0.028	PHLDA1	pleckstrin homology-like domain, family A, member 1
17043760	9.54	0.36	8.3	0.03	2.35	0.00397	0.077	ARL4A	ADP-ribosylation factor-like 4A
16768297	8.37	0.17	7.14	0.04	2.35	0.00032	0.0278	DUSP6	dual specificity phosphatase 6
16689352	5.95	0.18	4.72	0.19	2.34	0.00137	0.0468	GBP2	guanylate binding protein 2, interferon-inducible
16903491	11.34	0.2	10.12	0.02	2.32	0.00077	0.0376	RND3	Rho family GTPase 3
16856350	9.76	0.1	8.55	0.2	2.31	0.00046	0.0314	CNN2	calponin 2
17081917	9.79	0.19	8.59	0.02	2.3	0.00035	0.0288	ARC	activity-regulated cytoskeleton-associated protein
16776514	9.33	0.18	8.13	0.07	2.3	0.00061	0.0343	ING1	inhibitor of growth family, member 1
17050414	10.13	0.34	8.92	0.26	2.3	0.00548	0.0898	LSMEM1	leucine-rich single-pass membrane protein 1
17005888	10.73	0.24	9.53	0.1	2.3	0.00245	0.0616	ZNF165	zinc finger protein 165
17055970	9.41	0.1	8.23	0.24	2.27	0.00103	0.0415	CYCS	cytochrome c, somatic
16989496	8.44	0.05	7.25	0.13	2.27	0.00012	0.0203	TGFBI	transforming growth factor, beta-induced, 68kDa
16699533	9.25	0.24	8.07	0.13	2.26	0.00189	0.0542	DUSP10	dual specificity phosphatase 10
16908037	9.11	0.14	7.94	0.08	2.26	0.00029	0.0271	FN1	fibronectin 1
17070878	8.11	0.06	6.94	0.15	2.25	0.0002	0.0241	TMEM67	transmembrane protein 67
16681996	9.48	0.2	8.32	0.1	2.24	0.00061	0.0343	CASP9	caspase 9, apoptosis-related cysteine peptidase
17023810	7.98	0.27	6.82	0.15	2.23	0.00422	0.0796	SGK1	serum/glucocorticoid regulated kinase 1
16912965	9.74	0.15	8.58	0.06	2.23	0.00023	0.025	TP53INP2	tumor protein p53 inducible nuclear protein 2
16664028	9.09	0.13	7.94	0.06	2.22	0.00015	0.0215	BTBD19	BTB domain containing 19, polo-like kinase 3
17077004	9.21	0.22	8.06	0.06	2.21	0.00104	0.0415	SNAI2	snail family zinc finger 2
16998810	9.15	0.22	8.01	0.2	2.21	0.00392	0.0767	STARD4	StAR-related lipid transfer domain containing 4
16878443	10.89	0.14	9.75	0.03	2.2	0.00016	0.0225	FOSL2	FOS-like antigen 2
17055657	8.24	0.2	7.11	0.12	2.2	0.00116	0.0434	MACC1	metastasis associated in colon cancer 1
16752561	11.62	0.1	10.48	0.15	2.2	0.00061	0.0343	MYL6	myosin, light chain 6, alkali, smooth muscle and non-muscle
17113129	8.26	0.04	7.12	0.07	2.2	2e-05	0.0163	NUP62CL	nucleoporin 62kDa C-terminal like
17072601	13.01	0.11	11.87	0.04	2.2	7e-05	0.0197	TRIB1	tribbles homolog 1
16771998	9.54	0.1	8.41	0.07	2.18	8e-05	0.0197	RILPL2	Rab interacting lysosomal protein-like 2
16858830	11.64	0.18	10.53	0.05	2.16	0.00053	0.0328	IER2	immediate early response 2
16861890	7.54	0.22	6.45	0.41	2.13	0.02352	0.1908	ECH1	enoyl CoA hydratase 1, peroxisomal
16719233	9.65	0.17	8.56	0.07	2.13	0.00052	0.0325	OAT	ornithine aminotransferase
17096242	9.49	0.04	8.41	0.16	2.12	0.00047	0.0315	AAED1	AhpC/TSA antioxidant enzyme domain containing 1
16734271	11.12	0.16	10.04	0.12	2.12	0.00071	0.0366	DUSP8	dual specificity phosphatase 8
16780133	9.22	0.26	8.14	0.05	2.12	0.00211	0.057	SLITRK6	SLIT and NTRK-like family, member 6
16850609	10.47	0.11	9.39	0.12	2.11	0.00035	0.0288	MYL12A	myosin, light chain 12A, regulatory, non-sarcomeric
16947287	11.71	0.07	10.63	0.14	2.1	0.00025	0.0256	TIPARP	TCDD-inducible poly(ADP-ribose) polymerase
16972950	9.74	0.25	8.68	0.14	2.09	0.00376	0.0753	ANKRD37	ankyrin repeat domain 37
16917183	8.65	0.19	7.58	0.07	2.09	0.00109	0.0421	JAG1	jagged 1
16671791	10.19	0.08	9.13	0.08	2.09	9e-05	0.0197	MSTO1	misato homolog 1
16698348	12.84	0.12	11.77	0.08	2.09	0.00031	0.0276	PPP1R15B	protein phosphatase 1, regulatory subunit 15B
16991010	8.3	0.16	7.23	0.24	2.09	0.00254	0.0626	SLC26A2	solute carrier family 26 member 2
16852683	10.53	0.26	9.47	0.08	2.08	0.00526	0.0884	PMAIP1	phorbol-12-myristate-13-acetate-induced protein 1
16911132	10.54	0.13	9.49	0.04	2.07	0.00015	0.0216	PRNP	prion protein
16884703	11.23	0.26	10.19	0.06	2.06	0.00396	0.077	CBWD1	COBW domain containing 1
17061545	7.91	0.12	6.86	0.16	2.06	0.00131	0.046	NAMPT	nicotinamide phosphoribosyltransferase
17101543	10.57	0.08	9.52	0.07	2.06	7e-05	0.0197	TMSB4X	thymosin beta 4, X-linked
16827351	5.44	0.25	4.4	0.1	2.06	0.0031	0.0684	TPPP3	tubulin polymerization-promoting protein family member 3
16974280	9.9	0.02	8.85	0.12	2.06	0.00013	0.0209	WDR1	WD repeat domain 1
17025090	9.47	0.15	8.44	0.16	2.04	0.00066	0.0354	NOX3	NADPH oxidase 3
17054732	7.43	0.18	6.41	0.05	2.04	0.00072	0.0368	PAPOLB	poly(A) polymerase beta
16846587	9.19	0.04	8.17	0.11	2.03	0.00013	0.0204	COL1A1	collagen, type I, alpha 1
16689354	6.6	0.23	5.58	0.15	2.03	0.00489	0.0853	GBP2	guanylate binding protein 2, interferon-inducible
16700673	11.19	0.18	10.17	0.1	2.03	0.00132	0.0463	IRF2BP2	interferon regulatory factor 2 binding protein 2
16897276	9.92	0.13	8.91	0.14	2.03	0.00094	0.0401	MCFD2	multiple coagulation factor deficiency 2
16701106	9.89	0.11	8.87	0.05	2.02	0.00013	0.0208	CHML	choroideremia-like
16789743	8.11	0.13	7.09	0.04	2.02	0.00025	0.0256	CRIP1	cysteine-rich protein 1
16796854	8.18	0.05	7.17	0.17	2.01	0.00093	0.0401	MOK	MOK protein kinase
17061492	7.26	0.16	6.26	0.19	2	0.00562	0.091	EFCAB10	EF-hand calcium binding domain 10
17057478	7.99	0.06	6.99	0.13	2	0.00022	0.0247	IGFBP3	insulin-like growth factor binding protein 3
17015606	7.26	0.22	6.26	0.06	2	0.00108	0.0419	MAK	male germ cell-associated kinase
16779667	9.51	0.01	8.51	0.08	2	3e-05	0.0163	PCDH9	protocadherin 9
17076346	10.18	0.21	9.18	0.11	2	0.00301	0.0675	PPAPDC1B	phosphatidic acid phosphatase type 2 domain containing 1B
16831947	8.69	0.1	7.69	0.06	2	0.00013	0.0209	TVP23B	trans-golgi network vesicle protein 23 homolog B
16792510	8.47	0.24	7.48	0.04	1.99	0.00387	0.0765	DNAAF2	dynein, axonemal, assembly factor 2
16960807	11.9	0.25	10.92	0.15	1.98	0.00894	0.116	CCNL1	cyclin L1
16660236	8.69	0.06	7.7	0.07	1.98	7e-05	0.0197	MINOS1	mitochondrial inner membrane organizing system 1
16846864	9.4	0.29	8.42	0.09	1.98	0.00578	0.0925	MMD	monocyte to macrophage differentiation-associated
17059567	8.44	0.13	7.45	0.12	1.98	0.00062	0.0344	STEAP4	STEAP family member 4
16952818	8.32	0.16	7.34	0.17	1.97	0.00268	0.0642	LZTFL1	leucine zipper transcription factor-like 1
16846734	13.11	0.13	12.14	0.07	1.96	0.00058	0.034	TOB1	transducer of ERBB2, 1
16745186	11.57	0.09	10.61	0.12	1.95	0.00033	0.0283	HYOU1	hypoxia up-regulated 1
16676673	8.04	0.13	7.09	0.12	1.94	0.00138	0.047	IL20	interleukin 20
16858710	13.12	0.12	12.17	0.07	1.94	0.00026	0.0258	JUNB	jun B proto-oncogene
16673056	10.44	0.12	9.49	0.07	1.94	0.00029	0.0271	UAP1	UDP-N-acteylglucosamine pyrophosphorylase 1
16943467	11.63	0.1	10.68	0.08	1.93	0.00025	0.0258	NFKBIZ	nuclear factor of kappa light polypeptide gene enhancer in B-cells inhibitor, zeta
16670774	9.55	0.24	8.61	0.06	1.92	0.00326	0.07	PIP5K1A	phosphatidylinositol-4-phosphate 5-kinase, type I, alpha
16807519	10.58	0.22	9.64	0.08	1.92	0.0022	0.0585	RHOV	ras homolog family member V
16861997	12.94	0.11	12	0.04	1.92	0.00019	0.024	ZFP36	ZFP36 ring finger protein
17003291	10.16	0.14	9.23	0.13	1.91	0.00102	0.0414	PDLIM7	PDZ and LIM domain 7
16671023	6.89	0.06	5.96	0.19	1.9	0.0014	0.0473	CRCT1	cysteine-rich C-terminal 1
17056310	8.16	0.15	7.23	0.18	1.9	0.00347	0.072	FKBP14	FK506 binding protein 14, 22 kDa
17107765	7.73	0.06	6.8	0.15	1.9	0.00064	0.0351	GPR50	G protein-coupled receptor 50
17053892	11.71	0.15	10.79	0.05	1.9	0.00062	0.0343	INSIG1	insulin induced gene 1
16937137	9.21	0.09	8.29	0.06	1.9	0.00014	0.021	LMCD1	LIM and cysteine-rich domains 1
16702967	12.76	0.19	11.85	0.06	1.89	0.00201	0.0555	ARL5B	ADP-ribosylation factor-like 5B
17104098	7.59	0.16	6.67	0.06	1.89	0.00075	0.0374	PAGE2	P antigen family, member 2
16849849	12.9	0.07	11.99	0.11	1.88	0.0005	0.0324	ACTG1	actin, gamma 1
17050328	11.36	0.25	10.45	0.18	1.88	0.015	0.1504	DNAJB9	DnaJ homolog, subfamily B, member 9
16900132	9.06	0.12	8.14	0.14	1.88	0.00101	0.0413	IGKV1-16	immunoglobulin kappa variable 1-16
17060061	10.7	0.09	9.81	0.09	1.85	0.00041	0.0303	ASNS	asparagine synthetase
16832438	11.03	0.09	10.14	0.11	1.85	0.00073	0.0369	TNFAIP1	tumor necrosis factor, alpha-induced protein 1
17112769	10.69	0.16	9.81	0.11	1.84	0.00225	0.0591	GLA	galactosidase, alpha
16862324	10.21	0.17	9.33	0.09	1.84	0.00132	0.0463	ITPKC	inositol-trisphosphate 3-kinase C
17043550	10.39	0.17	9.51	0.14	1.83	0.0037	0.0745	MIOS	missing oocyte, meiosis regulator, homolog
17010929	12.24	0.17	11.37	0.07	1.83	0.00202	0.0557	PNRC1	proline-rich nuclear receptor coactivator 1
17057884	8.94	0.07	8.06	0.1	1.83	0.00027	0.0263	SEC61G	Sec61 gamma subunit
16774512	7.72	0.18	6.85	0.18	1.83	0.0052	0.0878	TPT1	tumor protein, translationally-controlled 1
16721835	12.84	0.16	11.97	0.12	1.82	0.00184	0.0539	WEE1	WEE1 homolog
16737200	11.17	0.13	10.31	0.09	1.81	0.00078	0.0379	CD59	CD59 molecule, complement regulatory protein
16956088	8.47	0.12	7.61	0.08	1.81	0.00065	0.0352	FRMD4B	FERM domain containing 4B
16957106	8.67	0.02	7.81	0.04	1.81	1e-05	0.0147	IFT57	intraflagellar transport 57 homolog
16926050	7.7	0.06	6.84	0.12	1.81	0.00049	0.0321	RSPH1	radial spoke head 1 homolog
16915712	9.86	0.09	9	0.08	1.81	0.00024	0.0256	SLCO4A1	solute carrier organic anion transporter family, member 4A1
16954154	10.14	0.11	9.3	0.1	1.8	0.00073	0.0369	AMIGO3	adhesion molecule with Ig-like domain 3, GDP-mannose pyrophosphorylase B
16747184	9.24	0.04	8.39	0.1	1.8	0.00015	0.0214	CD9	CD9 molecule
17000724	9.51	0.33	8.67	0.09	1.79	0.01652	0.1587	HBEGF	heparin-binding EGF-like growth factor
16804490	8.7	0.1	7.87	0.06	1.79	0.0002	0.0241	ISG20	interferon stimulated exonuclease gene 20kDa
17049676	7.6	0.15	6.76	0	1.79	0.00068	0.036	SERPINE1	serpin peptidase inhibitor, clade E member 1
16827344	8.81	0.17	7.97	0.09	1.79	0.00166	0.0513	TPPP3	tubulin polymerization-promoting protein family member 3
16764305	7.52	0.21	6.68	0.31	1.79	0.01968	0.1743	TUBA1A	tubulin, alpha 1a
16726320	9.07	0.07	8.24	0.06	1.78	9e-05	0.0197	FKBP2	FK506 binding protein 2
16924828	6.13	0.05	5.3	0.34	1.78	0.03769	0.2426	KRTAP19-2	keratin associated protein 19-2
16689060	9.99	0.32	9.17	0.12	1.77	0.03299	0.227	BCL10	B-cell CLL/lymphoma 10
17085236	10.85	0.28	10.03	0.08	1.77	0.01616	0.1567	CBWD5	COBW domain containing 5
16813112	7.23	0.26	6.4	0.11	1.77	0.01349	0.1426	RHCG	Rh family, C glycoprotein
17094876	11.61	0.21	10.79	0.06	1.77	0.00389	0.0767	ZFAND5	zinc finger, AN1-type domain 5
17000294	11.42	0.2	10.6	0.12	1.76	0.00402	0.0776	HNRNPA0	heterogeneous nuclear ribonucleoprotein A0
16904193	7.32	0.17	6.5	0.03	1.76	0.00109	0.0421	ITGB6	integrin, beta 6
16791991	12.58	0.18	11.77	0.05	1.76	0.0018	0.0535	NFKBIA	nuclear factor of kappa light polypeptide gene enhancer in B-cells inhibitor, alpha
17103974	8.24	0.09	7.43	0.08	1.76	0.00031	0.0276	RIBC1	RIB43A domain with coiled-coils 1
17103951	11.32	0.07	10.5	0.02	1.76	4e-05	0.0186	TSPYL2	TSPY-like 2
17024285	12.57	0.13	11.76	0.02	1.75	0.00045	0.0311	CITED2	Cbp/p300-interacting transactivator, with Glu/Asp-rich carboxy-terminal domain, 2
16675924	10.39	0.12	9.59	0.06	1.75	0.00071	0.0366	ELF3	E74-like factor 3
16688929	8.81	0.14	8	0.11	1.75	0.00239	0.0609	GNG5	guanine nucleotide binding protein gamma 5
17055501	8.54	0.21	7.74	0.28	1.74	0.00836	0.1123	AGR2	anterior gradient 2 homolog
16945768	6.4	0.16	5.6	0.11	1.74	0.00313	0.0688	CCRL1	chemokine receptor-like 1
16676764	11.43	0.15	10.63	0.12	1.74	0.00172	0.0523	CD55	CD55 molecule, decay accelerating factor for complement
16867197	8.9	0.13	8.1	0.19	1.74	0.00342	0.0714	DAPK3	death-associated protein kinase 3, microRNA 637
16986249	11.32	0.13	10.52	0.04	1.74	0.00062	0.0344	HMGCR	3-hydroxy-3-methylglutaryl-CoA reductase
16786567	8.22	0.17	7.42	0.05	1.74	0.0022	0.0585	ZC2HC1C	zinc finger, C2HC-type containing 1C
16882770	10.06	0.26	9.27	0.11	1.73	0.01702	0.1608	IGKC	immunoglobulin kappa constant, immunoglobulin kappa variable 1D-16
16743764	7.34	0.22	6.55	0.08	1.73	0.00453	0.0819	MMP13	matrix metallopeptidase 13
16721393	11.06	0.16	10.27	0.1	1.73	0.00302	0.0676	TIMM10B	translocase of inner mitochondrial membrane 10 homolog B
16849528	12.01	0.13	11.22	0.04	1.73	0.00107	0.0418	USP36	ubiquitin specific peptidase 36
16750690	8.7	0.12	7.91	0.07	1.73	0.00044	0.0309	WNT1	wingless-type MMTV integration site family, member 1
16737282	8.64	0.09	7.86	0.08	1.72	0.00029	0.0271	ELF5	E74-like factor 5
16757766	8.49	0.08	7.71	0.02	1.72	6e-05	0.0197	HSPB8	heat shock 22kDa protein 8
16744991	11.61	0.25	10.83	0.18	1.72	0.01351	0.1427	MPZL3	myelin protein zero-like 3
16697018	11.92	0.22	11.14	0.12	1.72	0.00301	0.0675	RGS16	regulator of G-protein signaling 16
16695205	10.94	0.03	10.15	0.04	1.72	1e-05	0.0151	TAGLN2	transgelin 2
16962584	11.12	0.24	10.35	0.06	1.71	0.00651	0.0979	BCL6	B-cell CLL/lymphoma 6
16721965	9.8	0.1	9.02	0.06	1.71	0.00053	0.0328	CTR9	Ctr9, Paf1/RNA polymerase II complex component, homolog
17105914	5.33	0.17	4.56	0.11	1.71	0.00208	0.0567	CXorf57	chromosome X open reading frame 57
17035371	7.52	0.17	6.75	0.13	1.71	0.00423	0.0796	HCP5	HLA complex P5
16718232	8.93	0.18	8.15	0.06	1.71	0.00259	0.063	ITPRIP	inositol 1,4,5-trisphosphate receptor interacting protein
16697245	10.91	0.2	10.13	0.18	1.71	0.00694	0.1013	IVNS1ABP	influenza virus NS1A binding protein
16740406	8.41	0.22	7.64	0.03	1.71	0.0038	0.0757	MALAT1	metastasis associated lung adenocarcinoma transcript 1
16830146	10.92	0.27	10.15	0.08	1.71	0.01095	0.1292	MIS12	MIS12, MIND kinetochore complex component, homolog
16771417	8.77	0.15	7.99	0.1	1.71	0.00264	0.0638	OASL	2'-5'-oligoadenylate synthetase-like
16969575	7.39	0.23	6.62	0.13	1.71	0.00841	0.1125	SGMS2	sphingomyelin synthase 2
17054823	11.84	0.19	11.07	0.09	1.7	0.0034	0.0712	ACTB	actin, beta
16765558	8.4	0.08	7.64	0.04	1.7	0.00019	0.0241	ITGA5	integrin, alpha 5
16692775	12.7	0.2	11.93	0.11	1.7	0.00466	0.0832	MCL1	myeloid cell leukemia sequence 1
16977217	8.09	0.07	7.32	0.09	1.7	0.0003	0.0276	PAQR3	progestin and adipoQ receptor family member III
17011980	6.96	0.09	6.19	0.05	1.7	0.00021	0.0247	RSPH4A	radial spoke head 4 homolog A
16937475	9.36	0.15	8.6	0.02	1.69	0.00095	0.0403	CRELD1	cysteine-rich with EGF-like domains 1
16792181	13.3	0.1	12.55	0.09	1.69	0.00081	0.038	FOXA1	forkhead box A1
16955442	11.61	0.13	10.87	0.07	1.68	0.00149	0.0485	ARF4	ADP-ribosylation factor 4
17085561	11	0.23	10.25	0.1	1.68	0.00979	0.1222	CBWD3	COBW domain containing 3
17072669	12.24	0.13	11.49	0.04	1.68	0.00069	0.0361	MYC	v-myc myelocytomatosis viral oncogene homolog
17064325	7.71	0.11	6.97	0.12	1.67	0.00224	0.0591	ATG9B	autophagy related 9B
16741075	10.8	0.11	10.05	0.08	1.67	0.00076	0.0376	CDK2AP2	cyclin-dependent kinase 2 associated protein 2
16671738	9.8	0.08	9.06	0.26	1.67	0.00484	0.0848	FDPS	farnesyl diphosphate synthase
16988902	9.49	0.18	8.75	0.04	1.67	0.00254	0.0626	KIAA1024L	KIAA1024-like
16701092	7.88	0.13	7.13	0.1	1.67	0.00131	0.046	OPN3	opsin 3
16930918	6.38	0.16	5.63	0.24	1.67	0.02132	0.182	SERHL2	serine hydrolase-like 2
16790744	7.68	0.16	6.95	0.2	1.67	0.00563	0.091	SLC7A8	solute carrier family 7 member 8
17019805	11.06	0.17	10.32	0.04	1.67	0.00348	0.072	TNFRSF21	tumor necrosis factor receptor superfamily, member 21
17013657	8.8	0.11	8.06	0.13	1.67	0.003	0.0675	ULBP1	UL16 binding protein 1
16813883	9.43	0.17	8.7	0.06	1.67	0.00241	0.061	VIMP	VCP-interacting membrane protein
17043856	11.66	0.23	10.93	0.14	1.66	0.01931	0.1722	AHR	aryl hydrocarbon receptor
16769622	8.53	0.16	7.79	0.09	1.66	0.00176	0.0529	CRY1	cryptochrome 1
17012148	7.45	0.11	6.71	0.06	1.66	0.00037	0.0293	GJA1	gap junction protein, alpha 1, 43kDa
16917004	9.5	0.08	8.77	0.03	1.66	0.00014	0.0212	GPCPD1	glycerophosphocholine phosphodiesterase GDE1 homolog
17112996	11.68	0.1	10.95	0.1	1.66	0.00072	0.0368	MORF4L2	mortality factor 4 like 2
16745002	10.55	0.12	9.82	0.11	1.66	0.0021	0.057	MPZL2	myelin protein zero-like 2
16693272	10.74	0.1	10.01	0.13	1.66	0.00185	0.0539	S100A10	S100 calcium binding protein A10
16745414	7.63	0.07	6.89	0.13	1.66	0.00106	0.0417	TRIM29	tripartite motif containing 29
16706200	10.3	0.06	9.56	0.05	1.66	9e-05	0.0197	VCL	vinculin
16742959	8.61	0.22	7.88	0.11	1.65	0.0141	0.1459	CCDC89	coiled-coil domain containing 89
17086540	9.27	0.07	8.55	0.04	1.65	9e-05	0.0197	CTSL1	cathepsin L1
16845537	9.19	0.09	8.47	0.14	1.65	0.00144	0.0478	HDAC5	histone deacetylase 5
17060211	8.01	0.16	7.28	0.04	1.65	0.00146	0.0481	KPNA7	karyopherin alpha 7
16703563	12.56	0.15	11.85	0.04	1.64	0.00118	0.0439	BAMBI	BMP and activin membrane-bound inhibitor homolog
16740969	10.03	0.07	9.31	0.05	1.64	0.00013	0.0209	CLCF1	cardiotrophin-like cytokine factor 1
16749303	8.82	0.06	8.1	0.15	1.64	0.00226	0.0593	LYRM5	LYR motif containing 5
17111994	7.64	0.18	6.93	0.03	1.64	0.00437	0.0805	RGAG4	retrotransposon gag domain containing 4
16852905	7.63	0.15	6.92	0.14	1.64	0.0096	0.1207	SERPINB8	serpin peptidase inhibitor, clade B member 8
16708402	9.77	0.04	9.06	0.06	1.64	0.0001	0.0197	SFXN3	sideroflexin 3
16793623	10.51	0.25	9.8	0.05	1.64	0.01731	0.1626	SIX4	SIX homeobox 4
17106938	9.21	0.12	8.49	0.1	1.64	0.0011	0.0423	SLC25A14	solute carrier family 25 member 14
16764114	8.11	0.2	7.39	0.09	1.64	0.00394	0.0768	WNT10B	wingless-type MMTV integration site family, member 10B
17025191	11.58	0.08	10.88	0.04	1.63	0.00021	0.0247	EZR	ezrin
16972155	10.99	0.16	10.29	0.05	1.63	0.00199	0.0554	MSMO1	methylsterol monooxygenase 1
17069087	7.75	0.22	7.05	0.17	1.62	0.00773	0.1074	CHCHD7	coiled-coil-helix-coiled-coil-helix domain containing 7
16789723	8.97	0.11	8.28	0.12	1.62	0.00181	0.0538	CRIP2	cysteine-rich protein 2
17009583	8.71	0.11	8.01	0.06	1.62	0.00101	0.0413	EFHC1	EF-hand domain containing 1
16930051	8.21	0.13	7.51	0.14	1.62	0.00464	0.083	MAFF	v-maf musculoaponeurotic fibrosarcoma oncogene homolog F
17005782	9.62	0.14	8.92	0.03	1.62	0.00193	0.0547	TRNAI2	transfer RNA isoleucine 2
17085595	9.68	0.13	9	0.05	1.61	0.00091	0.0396	FOXD4L3	forkhead box D4-like 3
16858386	12.68	0.18	11.99	0.04	1.61	0.0059	0.0935	LDLR	low density lipoprotein receptor
16901109	10.56	0.16	9.87	0.09	1.61	0.00345	0.0717	LONRF2	LON peptidase N-terminal domain and ring finger 2
17042895	9.7	0.06	9.01	0.09	1.61	0.00045	0.0311	MAFK	v-maf musculoaponeurotic fibrosarcoma oncogene homolog K
16668677	6.63	0.07	5.95	0.08	1.61	0.00037	0.0294	PIFO	primary cilia formation
16729035	10.02	0.1	9.34	0.07	1.61	0.00059	0.0342	SPCS2	signal peptidase complex subunit 2 homolog
16677133	8.17	0.08	7.48	0.09	1.61	0.00115	0.0431	TRAF5	TNF receptor-associated factor 5
16889958	7.45	0.14	6.76	0.12	1.61	0.00408	0.0783	ZDBF2	zinc finger, DBF-type containing 2
16901593	7.94	0.14	7.26	0.07	1.6	0.00392	0.0767	Sep10	septin 10
16929442	8.57	0.11	7.89	0.1	1.6	0.00118	0.0439	TIMP3	TIMP metallopeptidase inhibitor 3
17059628	10.67	0.05	10	0.13	1.59	0.00105	0.0415	CYP51A1	cytochrome P450, family 51, subfamily A, polypeptide 1
16989736	13.96	0.06	13.29	0.12	1.59	0.00063	0.0346	EGR1	early growth response 1
16884062	9.36	0.17	8.69	0.04	1.59	0.00267	0.064	GCC2	GRIP and coiled-coil domain containing 2
16947303	6.1	0.09	5.43	0.08	1.59	0.00101	0.0413	LEKR1	leucine, glutamate and lysine rich 1
16723318	10.2	0.2	9.53	0.03	1.59	0.0043	0.0802	PRRG4	proline rich Gla 4
17094814	9.91	0.16	9.24	0.02	1.59	0.00319	0.0693	TMEM2	transmembrane protein 2
16847933	8.36	0.12	7.7	0.04	1.58	0.0008	0.038	AXIN2	axin 2
17091932	8.49	0.06	7.83	0.24	1.58	0.00746	0.1052	CBWD1	COBW domain containing 1
17000465	10.7	0.19	10.04	0.15	1.58	0.01345	0.1425	ETF1	eukaryotic translation termination factor 1
16826586	10.52	0.09	9.85	0.04	1.58	0.00032	0.0279	IRX3	iroquois homeobox 3
16722720	10.19	0.1	9.53	0.03	1.58	0.00044	0.0309	NAV2	neuron navigator 2
16699590	8.11	0.14	7.44	0.11	1.58	0.0022	0.0585	TAF1A	TATA box binding protein-associated factor, RNA polymerase I, A
16956027	9.87	0.17	9.21	0.13	1.58	0.01041	0.1262	TMF1	TATA element modulatory factor 1
16943521	6.25	0.06	5.59	0.32	1.58	0.02615	0.2021	ZPLD1	zona pellucida-like domain containing 1
16830577	9.85	0.14	9.2	0.05	1.57	0.0027	0.0644	CD68	CD68 molecule, small nucleolar RNA, H/ACA box 67
17091928	11.14	0.19	10.49	0.14	1.57	0.0054	0.0892	FOXD4	forkhead box D4
16949759	11.75	0.1	11.1	0.07	1.57	0.0006	0.0342	HES1	hairy and enhancer of split 1,
16909551	8.12	0.15	7.47	0.13	1.57	0.00474	0.0839	NPPC	natriuretic peptide C
16762661	6.86	0.06	6.21	0.07	1.57	0.00024	0.0256	PTHLH	parathyroid hormone-like hormone
17079918	10.17	0.15	9.53	0.09	1.56	0.00301	0.0675	AZIN1	antizyme inhibitor 1
16690139	8.02	0.13	7.37	0.13	1.56	0.00376	0.0753	EXTL2	exostosin-like glycosyltransferase 2
16764090	9.89	0.09	9.25	0.06	1.56	0.00091	0.0397	FKBP11	FK506 binding protein 11, 19 kDa
16689332	5.74	0.1	5.1	0.24	1.56	0.01465	0.1485	GBP1	guanylate binding protein 1, interferon-inducible
16998027	10.61	0.18	9.96	0.05	1.56	0.00769	0.107	LYSMD3	LysM, putative peptidoglycan-binding, domain containing 3
16996433	10.72	0.3	10.08	0.11	1.56	0.0303	0.2178	PLK2	polo-like kinase 2
17072552	10.86	0.04	10.21	0.07	1.56	0.00027	0.0263	SQLE	squalene epoxidase
16993127	10.42	0.1	9.77	0.1	1.56	0.00151	0.0489	TMED9	transmembrane emp24 protein transport domain containing 9
16695189	7.8	0.12	7.17	0.05	1.55	0.00093	0.0401	CCDC19	coiled-coil domain containing 19
17115077	9.13	0.12	8.5	0.19	1.55	0.00528	0.0886	CETN2	centrin, EF-hand protein, 2
16789754	7.73	0.05	7.1	0.14	1.55	0.00188	0.0541	CRIP1	cysteine-rich protein 1
16830782	9.39	0.04	8.76	0.09	1.55	0.00052	0.0325	CYB5D1	cytochrome b5 domain containing 1
17010295	7.88	0.16	7.25	0.04	1.55	0.00384	0.0762	DDX43	DEAD box polypeptide 43
17016865	8.85	0.03	8.22	0.06	1.55	7e-05	0.0197	GNL1	guanine nucleotide binding protein-like 1
16941661	11.52	0.14	10.88	0.03	1.55	0.00288	0.0665	GNL3	guanine nucleotide binding protein-like 3
16797224	7.24	0.15	6.61	0.15	1.55	0.00404	0.0777	GPR132	G protein-coupled receptor 132
16753689	8.68	0.21	8.06	0.14	1.55	0.01339	0.1423	HELB	helicase B
16809748	8.41	0.23	7.77	0.11	1.55	0.01394	0.145	MNS1	meiosis-specific nuclear structural 1
17024578	9.3	0.09	8.66	0.19	1.55	0.01285	0.1395	PPIL4	peptidylprolyl isomerase-like 4
17095194	10.32	0.17	9.69	0.1	1.55	0.00908	0.1169	RASEF	RAS and EF-hand domain containing
16693996	8.98	0.08	8.35	0.14	1.55	0.00145	0.0479	THBS3	thrombospondin 3
17015143	8.06	0.13	7.43	0.12	1.55	0.00271	0.0646	TUBB2A	tubulin, beta 2A class IIa
17106246	9.38	0.1	8.75	0.04	1.54	0.00035	0.0288	ALG13	ALG13, UDP-N-acetylglucosaminyltransferase subunit
16851022	11.71	0.22	11.09	0.01	1.54	0.00815	0.1106	CHMP1B	charged multivesicular body protein 1B
17055140	7.42	0.14	6.8	0.21	1.54	0.02484	0.1964	COL28A1	collagen, type XXVIII, alpha 1
16889115	11.19	0.21	10.56	0.05	1.54	0.01671	0.1593	COQ10B	coenzyme Q10 homolog B
16971643	7.1	0.02	6.48	0.06	1.54	9e-05	0.0197	FGB	fibrinogen beta chain
17085267	9.21	0.19	8.59	0.05	1.54	0.0058	0.0926	FOXD4L2	forkhead box D4-like 2
16767332	7.27	0.29	6.64	0.25	1.54	0.02312	0.189	MDM2	MDM2 oncogene, E3 ubiquitin protein ligase
17110086	8.38	0.08	7.75	0.11	1.54	0.00079	0.038	RPGR	retinitis pigmentosa GTPase regulator
17058249	10.99	0.2	10.37	0.17	1.54	0.00958	0.1206	SBDS	Shwachman-Bodian-Diamond syndrome
17089502	10.49	0.17	9.87	0.03	1.54	0.00608	0.095	SLC25A25	solute carrier family 25 member 25
16972750	10.41	0.18	9.8	0.08	1.53	0.00766	0.1068	CDKN2AIP	CDKN2A interacting protein
16905108	9.21	0.09	8.6	0.03	1.53	0.00034	0.0285	DLX2	distal-less homeobox 2
16869653	11.83	0.13	11.22	0.06	1.53	0.00244	0.0615	DNAJB1	DnaJ homolog, subfamily B, member 1
16781536	9.96	0.07	9.35	0.06	1.53	0.00049	0.0321	PNP	purine nucleoside phosphorylase
17069212	8.48	0.21	7.87	0.18	1.53	0.01606	0.1562	SDCBP	syndecan binding protein
16872443	11.63	0.22	11.02	0.03	1.53	0.01817	0.1663	SERTAD1	SERTA domain containing 1
16947904	10.17	0.22	9.55	0.11	1.53	0.01663	0.1589	SKIL	SKI-like oncogene
16676633	7.62	0.09	7.02	0.11	1.52	0.00167	0.0514	DYRK3	dual-specificity tyrosine-(Y)-phosphorylation regulated kinase 3
16671642	11.5	0.17	10.89	0.08	1.52	0.00739	0.1049	EFNA1	ephrin-A1
16723569	8.71	0.12	8.1	0.05	1.52	0.00151	0.0488	EHF	ets homologous factor
16748529	12.46	0.07	11.87	0.06	1.52	0.00041	0.0303	GPRC5A	G protein-coupled receptor, family C, group 5, member A
16980882	7.9	0.08	7.3	0.08	1.52	0.00076	0.0376	MAP9	microtubule-associated protein 9
17081401	9.81	0.14	9.2	0.01	1.52	0.00167	0.0514	NDRG1	N-myc downstream regulated 1
17062359	7.52	0.13	6.91	0.07	1.52	0.00227	0.0594	RNF148	ring finger protein 148
16972912	9.93	0.14	9.32	0.09	1.52	0.00469	0.0836	SLC25A4	solute carrier family 25 member 4
17108181	10.11	0.1	9.51	0.1	1.52	0.00125	0.0452	SSR4	signal sequence receptor, delta
16685227	10.3	0.14	9.7	0.1	1.52	0.00663	0.099	STK40	serine/threonine kinase 40
16819325	12.85	0.18	12.25	0.05	1.51	0.00624	0.0959	HERPUD1	homocysteine-inducible, ER stress-inducible, ubiquitin-like domain member 1
16984689	10.59	0.03	9.99	0.06	1.51	0.0001	0.0197	ITGA2	integrin, alpha 2
17106031	9.7	0.13	9.1	0.17	1.51	0.01107	0.1299	PRPS1	phosphoribosyl pyrophosphate synthetase 1
17009918	12.66	0.17	12.06	0.04	1.51	0.00487	0.0851	PTP4A1	protein tyrosine phosphatase type IVA, member 1
16927887	10.31	0.06	9.71	0.07	1.51	0.00032	0.028	RAB36	RAB36, member RAS oncogene family
16828485	9.28	0.04	8.69	0.11	1.51	0.0008	0.038	TMEM231	transmembrane protein 231
16778715	11.97	0.16	11.38	0.11	1.51	0.0111	0.1301	TPT1	tumor protein, translationally-controlled 1
17100087	9.01	0.14	9.6	0.1	-1.51	0.01087	0.1289	AGPAT2	1-acylglycerol-3-phosphate O-acyltransferase 2
16959465	9.11	0.21	9.7	0.04	-1.51	0.01776	0.1643	ANAPC13	anaphase promoting complex subunit 13
17079293	9.78	0.09	10.37	0.13	-1.51	0.00491	0.0855	CCNE2	cyclin E2
16976734	8.67	0.12	9.26	0.03	-1.51	0.00135	0.0466	COX18	COX18 cytochrome C oxidase assembly factor
16948712	9.5	0.25	10.1	0.08	-1.51	0.04006	0.2501	DVL3	dishevelled segment polarity protein 3
16820053	8.36	0.08	8.96	0.15	-1.51	0.00898	0.1163	ELMO3	engulfment and cell motility 3
17064382	9.7	0.1	10.29	0.05	-1.51	0.0009	0.0396	FASTK	Fas-activated serine/threonine kinase
17019121	7.58	0.06	8.17	0.17	-1.51	0.00616	0.0954	FRS3	fibroblast growth factor receptor substrate 3
16915804	9.87	0.22	10.46	0.06	-1.51	0.02593	0.2014	GID8	GID complex subunit 8 homolog
16933171	9.1	0.11	9.7	0.06	-1.51	0.00143	0.0477	GUCD1	guanylyl cyclase domain containing 1
16771797	4.1	0.1	4.7	0.04	-1.51	0.00086	0.0388	HCAR2	hydroxycarboxylic acid receptor 2
17016372	11.8	0.11	12.39	0.1	-1.51	0.00234	0.0604	HIST1H1C	histone cluster 1, H1c
17016512	8.38	0.13	8.97	0.14	-1.51	0.01361	0.1433	HIST1H2AM	histone cluster 1, H2am
16681210	8.55	0.09	9.15	0.03	-1.51	0.00038	0.0299	KLHL21	kelch-like family member 21
16792101	9.92	0.1	10.52	0.03	-1.51	0.00062	0.0344	MBIP	MAP3K12 binding inhibitory protein 1
16929573	10.13	0.22	10.72	0.05	-1.51	0.02543	0.1992	MCM5	minichromosome maintenance complex component 5
16727995	8.98	0.13	9.58	0.13	-1.51	0.01394	0.145	NDUFS8	NADH dehydrogenase microRNA 4691
16843376	9.8	0.08	10.39	0.08	-1.51	0.00059	0.0342	NLE1	notchless homolog 1
16940593	8.72	0.13	9.32	0.13	-1.51	0.01303	0.1407	P4HTM	prolyl 4-hydroxylase, transmembrane
16977912	8.97	0.17	9.57	0.26	-1.51	0.01456	0.1479	PYURF	PIGY upstream reading frame, phosphatidylinositol glycan anchor biosynthesis, class Y
16953862	9.82	0.25	10.42	0.05	-1.51	0.0267	0.2042	QARS	glutaminyl-tRNA synthetase
16866479	9.87	0.19	10.47	0.08	-1.51	0.00531	0.0887	RNF126	ring finger protein 126
16861314	7.76	0.09	8.35	0.03	-1.51	0.00044	0.0309	SDHAF1	succinate dehydrogenase complex assembly factor 1
16852354	9.79	0.09	10.38	0.16	-1.51	0.01105	0.1297	SMAD4	SMAD family member 4
16842673	9.61	0.16	10.2	0.08	-1.51	0.00864	0.1141	SPAG5	sperm associated antigen 5
16814872	8.94	0.17	9.53	0.16	-1.51	0.04084	0.2525	TBL3	transducin-like 3
16744408	8.83	0.03	9.43	0.14	-1.51	0.0018	0.0535	TIMM8B	translocase of inner mitochondrial membrane 8 homolog B
17098552	8.15	0.2	8.74	0.06	-1.51	0.01038	0.126	TOR2A	torsin family 2, member A
17079317	8.29	0.16	8.88	0.1	-1.51	0.00423	0.0796	TP53INP1	tumor protein p53 inducible nuclear protein 1
16734762	7.06	0.16	7.66	0.19	-1.51	0.01979	0.1748	TRIM21	tripartite motif containing 21
16661298	8.86	0.16	9.45	0.04	-1.51	0.0032	0.0693	ZDHHC18	zinc finger, DHHC-type containing 18
16662648	9.94	0.06	10.55	0.05	-1.52	0.00015	0.0217	CDCA8	cell division cycle associated 8
16748477	11.31	0.12	11.91	0.04	-1.52	0.00128	0.0455	CDKN1B	cyclin-dependent kinase inhibitor 1B
17082588	8.66	0.19	9.26	0.09	-1.52	0.01975	0.1746	FBXL6	F-box and leucine-rich repeat protein 6
16988686	10.23	0.12	10.83	0.03	-1.52	0.00224	0.059	PHAX	phosphorylated adaptor for RNA export
16829894	8.23	0.19	8.84	0.16	-1.52	0.03415	0.2311	PLD2	phospholipase D2
16845197	8.32	0.07	8.92	0.12	-1.52	0.00199	0.0554	PLEKHH3	pleckstrin homology domain containing, family H member 3
16805090	8.5	0.13	9.1	0.08	-1.52	0.00286	0.0663	RCCD1	RCC1 domain containing 1
16972425	7.1	0.2	7.71	0.1	-1.52	0.01849	0.168	SAP30	Sin3A-associated protein, 30kDa
16847087	11.17	0.13	11.78	0.01	-1.52	0.00166	0.0513	SUPT4H1	suppressor of Ty 4 homolog 1
16681142	8.42	0.08	9.02	0.06	-1.52	0.00067	0.0354	TNFRSF25	tumor necrosis factor receptor superfamily, member 25
16680842	7.75	0.08	8.36	0.05	-1.52	0.00039	0.03	WRAP73	WD repeat containing, antisense to TP73
16730197	9.21	0.14	9.82	0.18	-1.53	0.00759	0.1062	ANKRD49	ankyrin repeat domain 49
17112787	8.34	0.24	8.95	0.08	-1.53	0.02416	0.1938	ARMCX6	armadillo repeat containing, X-linked 6
16789624	9.33	0.22	9.95	0.05	-1.53	0.01722	0.162	BTBD6	BTB domain containing 6
16895954	7.91	0.06	8.53	0.09	-1.53	0.00067	0.0354	CCDC121	coiled-coil domain containing 121
16671305	9.31	0.05	9.92	0.04	-1.53	8e-05	0.0197	CREB3L4	cAMP responsive element binding protein 3-like 4
17042844	8.38	0.13	8.99	0.03	-1.53	0.00092	0.0401	GPR146	G protein-coupled receptor 146
17016393	6.14	0.08	6.75	0.16	-1.53	0.003	0.0675	HIST1H1D	histone cluster 1, H1d
16935767	8.61	0.17	9.22	0.09	-1.53	0.0069	0.1011	MCAT	malonyl CoA:ACP acyltransferase
16752703	9.95	0.09	10.56	0.07	-1.53	0.00064	0.0351	NAB2	NGFI-A binding protein 2
16991149	7.87	0.2	8.48	0.08	-1.53	0.00973	0.1218	NDST1	N-deacetylase/N-sulfotransferase 1
16717706	8.05	0.15	8.67	0.11	-1.53	0.00684	0.1005	POLL	polymerase lambda
16699983	8.37	0.2	8.98	0.13	-1.53	0.01704	0.1609	PYCR2	pyrroline-5-carboxylate reductase family, member 2
16815905	10.07	0.03	10.69	0.04	-1.53	2e-05	0.0163	RMI2	RecQ mediated genome instability 2
16697004	6.66	0.22	7.27	0.18	-1.53	0.04285	0.2582	RNASEL	ribonuclease L
17076821	8.55	0.01	9.16	0.15	-1.53	0.00204	0.056	THAP1	THAP domain containing, apoptosis associated protein 1
16725589	8.93	0.17	9.54	0.07	-1.53	0.00601	0.0946	TMEM138	transmembrane protein 138
17010625	8.48	0.13	9.09	0.09	-1.53	0.00366	0.0739	TPBG	trophoblast glycoprotein
16860782	7.8	0.17	8.42	0.02	-1.53	0.00511	0.0871	ZNF302	zinc finger protein 302
17016421	7.11	0.16	7.73	0.1	-1.53	0.00305	0.0678	ZNF322	zinc finger protein 322
16825888	9.04	0.17	9.66	0.07	-1.53	0.00487	0.0851	ZNF629	zinc finger protein 629
16948236	7.32	0.16	7.93	0.17	-1.53	0.00663	0.099	ZNF639	zinc finger protein 639
16727908	8.38	0.21	9	0.11	-1.54	0.02348	0.1906	AIP	aryl hydrocarbon receptor interacting protein
16743417	8.26	0.07	8.89	0.01	-1.54	0.00015	0.0216	CWC15	CWC15 spliceosome-associated protein homolog
16989897	9.58	0.13	10.21	0.04	-1.54	0.00203	0.0558	CXXC5	CXXC finger protein 5
16959628	9.62	0.02	10.24	0.06	-1.54	8e-05	0.0197	DBR1	debranching RNA lariats 1
16817647	10.26	0.14	10.89	0.07	-1.54	0.00399	0.0772	KIF22	kinesin family member 22
16861152	9.4	0.12	10.02	0.12	-1.54	0.00459	0.0825	KMT2B	lysine-specific methyltransferase 2B
16809326	7.92	0.19	8.55	0.08	-1.54	0.01322	0.1418	LYSMD2	LysM, putative peptidoglycan-binding, domain containing 2
16866702	8.08	0.17	8.7	0.04	-1.54	0.00494	0.0858	MEX3D	mex-3 homolog D
16672808	9.25	0.27	9.87	0.12	-1.54	0.03611	0.2374	NDUFS2	NADH dehydrogenase Fe-S protein 2
17056536	7.33	0.1	7.96	0.04	-1.54	0.00059	0.0342	RP9	retinitis pigmentosa 9
16815914	8.48	0.11	9.11	0.07	-1.54	0.0013	0.0458	SNN	stannin
17103413	9.66	0.09	10.28	0.01	-1.54	0.00026	0.0258	SUV39H1	suppressor of variegation 3-9 homolog 1
16658457	6.97	0.15	7.59	0.07	-1.54	0.00208	0.0567	THAP3	THAP domain containing, apoptosis associated protein 3
17059444	7.3	0.25	7.92	0.08	-1.54	0.02844	0.2108	TP53TG1	TP53 target 1
16687146	8.62	0.1	9.24	0.05	-1.54	0.00066	0.0353	TXNDC12	thioredoxin domain containing 12 KTI12 homolog
17100561	9.01	0.08	9.63	0.16	-1.54	0.0052	0.0878	WDR85	WD repeat domain 85
16765284	9.96	0.18	10.59	0.03	-1.55	0.00464	0.083	AAAS	achalasia, adrenocortical insufficiency, alacrimia
16714381	7.78	0.09	8.42	0.05	-1.55	0.00045	0.0311	CSTF2T	cleavage stimulation factor, 3' pre-RNA, subunit 2, tau variant
16800839	7.21	0.08	7.85	0.06	-1.55	0.00058	0.034	DUT	deoxyuridine triphosphatase
17093595	8.83	0.15	9.46	0.08	-1.55	0.00492	0.0856	FANCG	Fanconi anemia, complementation group G
16813325	8.23	0.25	8.86	0.06	-1.55	0.01423	0.1465	HDDC3	HD domain containing 3
17099967	8.43	0.25	9.06	0.12	-1.55	0.03893	0.2462	INPP5E	inositol polyphosphate-5-phosphatase, 72 kDa
17009071	10.03	0.04	10.66	0.07	-1.55	0.00013	0.0203	MAD2L1BP	MAD2L1 binding protein
16820883	8.57	0.23	9.2	0.07	-1.55	0.01908	0.1711	MARVELD3	MARVEL domain containing 3
16918280	9.01	0.11	9.64	0.05	-1.55	0.00104	0.0415	PDRG1	p53 and DNA-damage regulated 1
16849681	9.35	0.14	9.98	0.05	-1.55	0.00184	0.0539	SGSH	N-sulfoglucosamine sulfohydrolase
16823193	10.13	0.28	10.76	0.06	-1.55	0.02314	0.1891	TCEB2	transcription elongation factor B polypeptide 2
16973871	7.75	0.11	8.39	0.15	-1.55	0.0085	0.1131	TMEM128	transmembrane protein 128
16953906	9.54	0.09	10.17	0.05	-1.55	0.00051	0.0325	USP19	ubiquitin specific peptidase 19
16866093	8.85	0.03	9.48	0.05	-1.55	6e-05	0.0197	ZNF134	zinc finger protein 134, zinc finger protein 211
16849585	9.28	0.24	9.92	0.11	-1.56	0.01435	0.147	CANT1	calcium activated nucleotidase 1
16759913	8.29	0.16	8.93	0.03	-1.56	0.0032	0.0694	FBXL14	F-box and leucine-rich repeat protein 14
17090688	10.3	0.21	10.94	0.12	-1.56	0.03084	0.2194	GTF3C5	general transcription factor IIIC, polypeptide 5, 63kDa
16990166	8.46	0.09	9.1	0.05	-1.56	0.0004	0.0301	HARS2	histidyl-tRNA synthetase 2, mitochondrial
16771787	7.32	0.16	7.96	0.07	-1.56	0.00338	0.0711	HCAR1	hydroxycarboxylic acid receptor 1
16955511	8.7	0.23	9.34	0.07	-1.56	0.00787	0.1085	PDHB	pyruvate dehydrogenase beta
16752190	8.33	0.07	8.98	0.06	-1.56	0.00039	0.0301	RDH5	retinol dehydrogenase 5
17022362	8.75	0.09	9.39	0.1	-1.56	0.00184	0.0539	SESN1	sestrin 1
16715103	8.86	0.11	9.51	0.02	-1.56	0.0007	0.0364	TYSND1	trypsin domain containing 1
16856848	7.71	0.14	8.35	0.09	-1.56	0.00422	0.0795	ZNF57	zinc finger protein 57
17046547	6.72	0.05	7.36	0.07	-1.56	0.00029	0.0272	ZNF92	zinc finger protein 92
16993693	7.76	0.13	8.41	0.12	-1.57	0.00603	0.0947	CCDC127	coiled-coil domain containing 127
16686040	7.8	0.06	8.45	0.1	-1.57	0.00061	0.0343	CCDC23	coiled-coil domain containing 23
16963389	6.16	0.13	6.81	0.07	-1.57	0.00098	0.0412	CEP19	centrosomal protein 19kDa
17065513	8.03	0.15	8.68	0.14	-1.57	0.00852	0.1133	CLDN23	claudin 23
16668960	12.03	0.03	12.69	0.01	-1.57	1e-05	0.0147	DCLRE1B	DNA cross-link repair 1B
16992957	8.38	0.18	9.03	0.19	-1.57	0.02305	0.1887	FGFR4	fibroblast growth factor receptor 4
16840703	9.26	0.09	9.91	0.11	-1.57	0.00113	0.0428	FXR2	fragile X mental retardation, autosomal homolog 2
17005578	9.36	0.16	10.01	0.09	-1.57	0.00265	0.064	HIST1H2BC	histone cluster 1, H2bc
16861200	9.35	0.14	10	0.08	-1.57	0.00436	0.0804	LIN37	lin-37 homolog
16939127	7.95	0.33	8.6	0.06	-1.57	0.03671	0.2393	MYD88	myeloid differentiation primary response 88
16906460	9.38	0.07	10.03	0.18	-1.57	0.00498	0.086	ORMDL1	ORM1-like 1
17091090	8.07	0.3	8.72	0.09	-1.57	0.03879	0.2458	PPP1R26	protein phosphatase 1, regulatory subunit 26
16950622	8.11	0.21	8.76	0.09	-1.57	0.01387	0.1447	PRRT3	proline-rich transmembrane protein 3
17086353	10.16	0.11	10.81	0.05	-1.57	0.00063	0.0345	RMI1	RecQ mediated genome instability 1
16782640	8.82	0.13	9.47	0.07	-1.57	0.00207	0.0566	RNF31	ring finger protein 31, interferon regulatory factor 9
17018110	10.26	0.03	10.91	0.04	-1.57	2e-05	0.0163	RXRB	retinoid X receptor, beta
16828696	8.52	0.05	9.17	0.11	-1.57	0.00102	0.0414	SDR42E1	short chain dehydrogenase/reductase family 42E, member 1
16671264	8.5	0.27	9.16	0.1	-1.57	0.02148	0.1823	SLC27A3	solute carrier family 27 member 3
16720318	8.48	0.15	9.13	0.09	-1.57	0.0071	0.1027	TALDO1	transaldolase 1
17099083	9.74	0.19	10.39	0.06	-1.57	0.00845	0.1128	TOR1A	torsin family 1, member A
17060599	7.99	0.15	8.64	0.14	-1.57	0.00896	0.1161	TSC22D4	TSC22 domain family, member 4
16663064	7.24	0.17	7.88	0.16	-1.57	0.00905	0.1167	ZFP69	ZFP69 zinc finger protein
17053084	9	0.05	9.64	0.01	-1.57	3e-05	0.0169	ZNF212	zinc finger protein 212
16862659	9.5	0.07	10.15	0.1	-1.57	0.0008	0.038	ZNF526	zinc finger protein 526
16683887	8.06	0.11	8.72	0.1	-1.58	0.00329	0.0703	GPATCH3	G patch domain containing 3
16748675	9.77	0.03	10.42	0.13	-1.58	0.00151	0.0488	H2AFJ	H2A histone family, member J
16696270	8.28	0.04	8.93	0.1	-1.58	0.00029	0.0271	METTL18	methyltransferase like 18
16998621	8.16	0.12	8.82	0.08	-1.58	0.00161	0.0508	NUDT12	nudix-type motif 12
16918296	9.77	0.11	10.43	0.01	-1.58	0.00047	0.0315	PLAGL2	pleiomorphic adenoma gene-like 2
16809606	7.45	0.12	8.11	0.13	-1.58	0.00232	0.0601	RAB27A	RAB27A, member RAS oncogene family
16842472	9.53	0.14	10.18	0.04	-1.58	0.00127	0.0455	TMEM11	transmembrane protein 11
16725405	8.66	0.23	9.33	0.1	-1.58	0.02027	0.1769	TMEM132A	transmembrane protein 132A
16685208	8.82	0.24	9.48	0.1	-1.58	0.02918	0.2135	TRAPPC3	trafficking protein particle complex 3
16910609	9.56	0.13	10.22	0.09	-1.58	0.00261	0.0631	TRIB3	tribbles homolog 3
17076155	8.27	0.1	8.94	0.05	-1.58	0.00053	0.0328	TTI2	TELO2 interacting protein 2
16739536	9.04	0.07	9.7	0.07	-1.58	0.0003	0.0275	ZBTB3	zinc finger and BTB domain containing 3
16981760	8.66	0.17	9.33	0.03	-1.59	0.00304	0.0677	AGA	aspartylglucosaminidase
16801557	10.25	0.2	10.92	0.05	-1.59	0.00796	0.1093	CCNB2	cyclin B2
16791280	7.99	0.21	8.66	0.13	-1.59	0.00894	0.116	DHRS1	dehydrogenase/reductase member 1
16663871	7.49	0.16	8.16	0.09	-1.59	0.00384	0.0763	DMAP1	DNA methyltransferase 1 associated protein 1
16875799	8.5	0.1	9.17	0.07	-1.59	0.00081	0.038	FIZ1	FLT3-interacting zinc finger 1
16839254	9.55	0.16	10.22	0.1	-1.59	0.00245	0.0616	GEMIN4	gem associated protein 4
16829764	10.04	0.07	10.71	0	-1.59	7e-05	0.0197	GSG2	germ cell associated 2
16716320	7.68	0.11	8.35	0.03	-1.59	0.00058	0.034	KLLN	killin, p53-regulated DNA replication inhibitor
16958989	9.52	0.13	10.19	0.15	-1.59	0.00688	0.101	MBD4	methyl-CpG binding domain protein 4
16700206	9.01	0.07	9.68	0.07	-1.59	0.00046	0.0315	TRIM11	tripartite motif containing 11
16860959	9.3	0.29	9.97	0.13	-1.59	0.04994	0.2785	USF2	upstream transcription factor 2, c-fos interacting
16919673	8.62	0.04	9.3	0.11	-1.6	0.00053	0.0328	ACOT8	acyl-CoA thioesterase 8
16863493	8.74	0.25	9.42	0.19	-1.6	0.03883	0.246	CALM3	calmodulin 3 calmodulin 2 calmodulin 1
16860418	9.17	0.06	9.85	0.05	-1.6	9e-05	0.0197	CCNE1	cyclin E1
16835797	8.68	0.17	9.36	0.09	-1.6	0.00358	0.073	EME1	essential meiotic endonuclease 1 homolog 1
16752397	9.22	0.18	9.89	0.09	-1.6	0.00618	0.0955	ERBB3	v-erb-b2 erythroblastic leukemia viral oncogene homolog 3
16874072	8.25	0.11	8.93	0.09	-1.6	0.00188	0.0541	FUT1	fucosyltransferase 1
17084493	7.92	0.05	8.6	0.07	-1.6	0.00014	0.0213	GALT	galactose-1-phosphate uridylyltransferase
16732196	8.42	0.06	9.1	0.03	-1.6	4e-05	0.0189	HINFP	histone H4 transcription factor
17018309	8.57	0.03	9.25	0.02	-1.6	0	0.0147	LEMD2	LEM domain containing 2
17073908	9.57	0.19	10.25	0.14	-1.6	0.014	0.1453	MFSD3	major facilitator superfamily domain containing 3
16900967	7	0.15	7.68	0.14	-1.6	0.0052	0.0878	MITD1	MIT, microtubule interacting and transport, domain containing 1
16754177	7.24	0.27	7.91	0.06	-1.6	0.04144	0.254	TMEM19	transmembrane protein 19
17103993	8.9	0.3	9.58	0.13	-1.6	0.03761	0.2423	TSR2	TSR2, 20S rRNA accumulation, homolog
16870635	7.17	0.09	7.85	0.07	-1.6	0.00048	0.0315	TSSK6	testis-specific serine kinase 6
16862904	6.92	0.18	7.6	0.16	-1.6	0.00531	0.0887	ZNF223	zinc finger protein 223, zinc finger protein 284
16741142	8.71	0.25	9.39	0.13	-1.61	0.04655	0.2682	ALDH3B2	aldehyde dehydrogenase 3 family, member B2
16657680	8.94	0.17	9.63	0.14	-1.61	0.00579	0.0926	B3GALT6	UDP-Gal:betaGal beta 1,3-galactosyltransferase polypeptide 6
16803185	7.41	0.27	8.1	0.2	-1.61	0.04519	0.2643	COMMD4	COMM domain containing 4
16883205	8.72	0.24	9.41	0.03	-1.61	0.0107	0.1278	COX5B	cytochrome c oxidase subunit Vb
16814847	8.74	0.11	9.43	0.02	-1.61	0.00035	0.0288	FAHD1	fumarylacetoacetate hydrolase domain containing 1
16863211	8.94	0.24	9.63	0.08	-1.61	0.00948	0.1199	GEMIN7	gem associated protein 7
16934059	9.99	0.12	10.67	0.03	-1.61	0.00048	0.0315	PATZ1	POZ and AT hook containing zinc finger 1
16671178	10.12	0.02	10.81	0.03	-1.61	1e-05	0.0147	SNAPIN	SNAP-associated protein
17091554	7.72	0.26	8.41	0.14	-1.61	0.04676	0.2687	UAP1L1	UDP-N-acteylglucosamine pyrophosphorylase 1-like 1
16671545	8.19	0.1	8.88	0.1	-1.61	0.00118	0.0439	ZBTB7B	zinc finger and BTB domain containing 7B
16900867	7.77	0.06	8.47	0.06	-1.62	0.00023	0.025	COA5	cytochrome c oxidase assembly factor 5
17099887	8.12	0.2	8.81	0.18	-1.62	0.01983	0.1749	DNLZ	DNL-type zinc finger, caspase recruitment domain family, member 9
16730245	7.56	0.07	8.25	0.12	-1.62	0.00102	0.0414	FUT4	fucosyltransferase 4
17005396	9.29	0.1	9.98	0.08	-1.62	0.00035	0.0289	GMNN	geminin, DNA replication inhibitor
16911688	7.1	0.09	7.79	0.08	-1.62	0.00053	0.0328	PET117	PET117 homolog CSRP2 binding protein
16679851	8.49	0.04	9.19	0.01	-1.62	1e-05	0.0147	PGBD2	piggyBac transposable element derived 2
17054460	10.02	0.04	10.71	0.06	-1.62	8e-05	0.0197	PSMG3	proteasome assembly chaperone 3
16991741	7.67	0.06	8.37	0.1	-1.62	0.00039	0.03	PTTG1	pituitary tumor-transforming 1
16698096	9.66	0.11	10.35	0.07	-1.62	0.00103	0.0415	RABIF	RAB interacting factor
17082700	9.2	0.06	9.9	0.13	-1.62	0.00214	0.0574	TONSL	tonsoku-like, DNA repair protein
16693789	10.26	0.11	10.96	0.03	-1.62	0.00053	0.0328	UBE2Q1	ubiquitin-conjugating enzyme E2Q family member 1
16710906	8.79	0.07	9.49	0.04	-1.62	0.00019	0.0241	ZNF511	zinc finger protein 511
17000358	8.98	0.12	9.69	0.02	-1.63	0.00068	0.0358	BRD8	bromodomain containing 8
16968077	7.68	0.03	8.38	0.08	-1.63	0.00013	0.0209	CCNG2	cyclin G2
16807944	8.16	0.11	8.86	0.11	-1.63	0.00185	0.0539	CDAN1	codanin 1
16752305	9.95	0.22	10.66	0.04	-1.63	0.01096	0.1292	CDK2	cyclin-dependent kinase 2
16854046	8.68	0.12	9.38	0.1	-1.63	0.00196	0.055	CEP76	centrosomal protein 76kDa
17060729	9.61	0.07	10.32	0.05	-1.63	0.00012	0.0203	GIGYF1	GRB10 interacting GYF protein 1
17058176	8.73	0.2	9.44	0.04	-1.63	0.00649	0.0977	GUSB	glucuronidase, beta
16681814	8.78	0.29	9.48	0.05	-1.63	0.01861	0.1686	KIAA2013	KIAA2013
17018995	8.46	0.04	9.17	0.1	-1.63	0.00051	0.0324	OARD1	O-acyl-ADP-ribose deacylase 1
16663231	8.29	0.07	8.99	0.03	-1.63	9e-05	0.0197	PPCS	phosphopantothenoylcysteine synthetase
16858210	11.47	0.3	12.18	0.09	-1.63	0.04442	0.2625	SLC44A2	solute carrier family 44, member 2
16752343	7.4	0.15	8.11	0.05	-1.63	0.00277	0.0654	SUOX	sulfite oxidase
16867471	7.63	0.11	8.33	0.13	-1.63	0.0025	0.0623	TINCR	tissue differentiation-inducing non-protein coding RNA
16725969	8.96	0.36	9.66	0.04	-1.63	0.04212	0.2561	TMEM179B	transmembrane protein 179B
16787669	9.18	0.11	9.89	0.05	-1.63	0.00058	0.034	TMEM251	transmembrane protein 251
16672754	9.73	0.06	10.44	0.05	-1.63	0.00011	0.0197	USP21	ubiquitin specific peptidase 21
16942625	8.09	0.18	8.8	0.07	-1.64	0.00452	0.0818	GPR27	G protein-coupled receptor 27
16836977	9.12	0.28	9.83	0.04	-1.64	0.01538	0.1528	TACO1	translational activator of mitochondrially encoded cytochrome c oxidase I
16695944	8.67	0.14	9.39	0.08	-1.64	0.00194	0.0547	TADA1	transcriptional adaptor 1
16856834	7.49	0.11	8.21	0.08	-1.64	0.0006	0.0342	ZNF555	zinc finger protein 555
16825855	9.07	0.07	9.78	0.06	-1.64	0.00016	0.0225	ZNF689	zinc finger protein 689
16680284	8.58	0.13	9.3	0.01	-1.65	0.00105	0.0415	CCNL2	cyclin L2
16825548	9.17	0.31	9.89	0.08	-1.65	0.03765	0.2425	CDIPT	CDP-diacylglycerol--inositol 3-phosphatidyltransferase
16775014	9.61	0.08	10.34	0.02	-1.65	0.00013	0.0209	CKAP2	cytoskeleton associated protein 2
16668250	8.58	0.12	9.3	0.03	-1.65	0.00078	0.0378	CYB561D1	cytochrome b561 family, member D1
16973247	7.86	0.17	8.58	0.26	-1.65	0.01949	0.1732	FRG1	FSHD region gene 1, protein FRG1-like
16992809	10.59	0.31	11.31	0.09	-1.65	0.03187	0.223	HIGD2A	HIG1 hypoxia inducible domain family, member 2A
16848731	8.01	0.14	8.73	0.06	-1.65	0.00147	0.0481	NT5C	5', 3'-nucleotidase, cytosolic
16929849	8.94	0.23	9.67	0.02	-1.65	0.00346	0.0719	PDXP	pyridoxal phosphatase, SH3-domain binding protein 1
16740997	8.8	0.1	9.52	0.08	-1.65	0.0005	0.0324	PTPRCAP	protein tyrosine phosphatase, receptor type, C-associated protein
16872447	9.26	0.09	9.99	0.06	-1.65	0.00043	0.0309	SERTAD3	SERTA domain containing 3
16858464	8.53	0.07	9.25	0.03	-1.65	7e-05	0.0197	SWSAP1	SWIM-type zinc finger 7 associated protein 1
16747501	9.73	0.3	10.46	0.06	-1.65	0.03282	0.2265	USP5	ubiquitin specific peptidase 5
16954567	9.08	0.09	9.81	0.05	-1.66	0.00019	0.0241	CISH	cytokine inducible SH2-containing protein
16671632	7.91	0.14	8.64	0.08	-1.66	0.00117	0.0437	EFNA3	ephrin-A3, ---
16966008	9.11	0.08	9.85	0.08	-1.66	0.00043	0.0309	KLF3	Kruppel-like factor 3
16976201	10.3	0.07	11.03	0.03	-1.66	8e-05	0.0197	NOA1	nitric oxide associated 1
16758511	8.97	0.06	9.69	0.07	-1.66	0.00015	0.0217	OGFOD2	2-oxoglutarate and iron-dependent oxygenase domain containing 2
16790784	10.09	0.08	10.82	0.03	-1.66	0.0001	0.0197	PPP1R3E	protein phosphatase 1, regulatory subunit 3E
17098173	10.03	0.25	10.76	0.12	-1.66	0.0079	0.1089	ZBTB6	zinc finger and BTB domain containing 6
16692943	10.15	0.13	10.89	0.04	-1.67	0.00102	0.0414	CDC42SE1	CDC42 small effector 1
17110342	7.78	0.13	8.52	0.09	-1.67	0.00252	0.0624	FUNDC1	FUN14 domain containing 1
16917173	7.7	0.18	8.44	0.16	-1.67	0.01381	0.1445	MKKS	McKusick-Kaufman syndrome
16758130	8.98	0.11	9.71	0.11	-1.67	0.0019	0.0543	ORAI1	ORAI calcium release-activated calcium modulator 1
16899298	9.23	0.05	9.96	0.05	-1.67	4e-05	0.0189	PCGF1	polycomb group ring finger 1
16765254	8.63	0.06	9.37	0.08	-1.67	0.00022	0.0249	RARG	retinoic acid receptor, gamma
17016530	8.15	0.1	8.89	0.04	-1.67	0.00022	0.0247	ZKSCAN4	zinc finger with KRAB and SCAN domains 4
16790202	7.7	0.21	8.44	0.15	-1.67	0.00871	0.1145	ZNF219	zinc finger protein 219, transmembrane protein 253
16804205	8.23	0.08	8.97	0.04	-1.67	0.0001	0.0197	ZSCAN2	zinc finger and SCAN domain containing 2
16782132	8.28	0.08	9.03	0.09	-1.68	0.00043	0.0309	ABHD4	abhydrolase domain containing 4
17076275	8.59	0.04	9.34	0.01	-1.68	1e-05	0.0147	BRF2	BRF2, RNA polymerase III transcription initiation factor 50 kDa subunit
17000066	7.5	0.3	8.25	0.04	-1.68	0.01684	0.1599	CDKN2AIPNL	CDKN2A interacting protein N-terminal like
16998019	8.76	0.15	9.51	0.13	-1.68	0.00398	0.0771	MBLAC2	metallo-beta-lactamase domain containing 2
17058427	10.19	0.05	10.94	0.06	-1.68	7e-05	0.0197	NSUN5	NOP2/Sun domain family, member 5
16791244	9.57	0.09	10.32	0.09	-1.68	0.0007	0.0364	RABGGTA	Rab geranylgeranyltransferase, alpha subunit
16751857	9.46	0.12	10.21	0.08	-1.68	0.00079	0.038	TARBP2	TAR RNA binding protein 2
16829508	10.45	0.12	11.2	0.09	-1.68	0.00117	0.0436	TIMM22	translocase of inner mitochondrial membrane 22 homolog
16695517	8.22	0.17	8.97	0.12	-1.68	0.00389	0.0767	USF1	upstream transcription factor 1
16910593	8.04	0.17	8.79	0.11	-1.68	0.00449	0.0816	ZCCHC3	zinc finger, CCHC domain containing 3
16815246	9.39	0.37	10.14	0.12	-1.68	0.02745	0.2073	ZG16B	zymogen granule protein 16B
16962185	10.08	0.25	10.83	0.04	-1.69	0.00915	0.1175	ALG3	ALG3, alpha-1,3- mannosyltransferase
16695602	9.17	0.25	9.93	0.05	-1.69	0.01219	0.1357	B4GALT3	UDP-Gal:betaGlcNAc beta 1,4- galactosyltransferase, polypeptide 3
16857676	8.7	0.17	9.45	0.15	-1.69	0.01234	0.1366	CAMSAP3	calmodulin regulated spectrin-associated protein family, member 3
17044423	9.71	0.06	10.46	0.14	-1.69	0.00146	0.0481	CBX3	chromobox homolog 3
16692892	9.67	0.22	10.42	0.12	-1.69	0.01883	0.1699	CERS2	ceramide synthase 2
16927129	9	0.05	9.75	0.1	-1.69	0.00041	0.0303	COMT	catechol-O-methyltransferase, microRNA 4761
16857254	10.47	0.08	11.23	0.06	-1.69	0.00021	0.0245	FEM1A	fem-1 homolog a
16799517	9.23	0.24	9.98	0.08	-1.69	0.01554	0.1536	KNSTRN	kinetochore-localized astrin/SPAG5 binding protein
16997676	10.8	0.2	11.56	0.14	-1.69	0.00487	0.0851	MTRNR2L2	MT-RNR2-like 2
16669905	9.5	0.29	10.25	0.11	-1.69	0.03105	0.2203	PIAS3	protein inhibitor of activated STAT, 3, E3 SUMO-protein ligase PIAS3-like
16810329	9.2	0.07	9.95	0.12	-1.69	0.00106	0.0416	RPS27L	ribosomal protein S27-like
16817438	8.33	0.13	9.08	0.06	-1.69	0.00108	0.0419	SH2B1	SH2B adaptor protein 1
16751687	9.85	0.05	10.6	0.05	-1.69	4e-05	0.0189	ZNF740	zinc finger protein 740
17085082	8.62	0.3	9.39	0.13	-1.7	0.02732	0.2069	ALDH1B1	aldehyde dehydrogenase 1 family, member B1
17100361	8.52	0.2	9.29	0.1	-1.7	0.00639	0.0968	ANAPC2	anaphase promoting complex subunit 2
17012108	9.87	0.07	10.63	0.15	-1.7	0.0013	0.0458	ASF1A	anti-silencing function 1A histone chaperone
16863922	8.51	0.2	9.27	0.09	-1.7	0.00464	0.083	BAX	BCL2-associated X protein
16706128	8.04	0.19	8.81	0.17	-1.7	0.00653	0.0981	CHCHD1	coiled-coil-helix-coiled-coil-helix domain containing 1
16683358	8.98	0.05	9.74	0.06	-1.7	6e-05	0.0197	E2F2	E2F transcription factor 2
16895807	8.75	0.16	9.51	0.03	-1.7	0.00139	0.0472	EIF2B4	eukaryotic translation initiation factor 2B, subunit 4 delta, 67kDa
16916574	8.79	0.25	9.55	0.04	-1.7	0.01237	0.1367	IDH3B	isocitrate dehydrogenase 3 beta
16822478	10.04	0.27	10.81	0.1	-1.7	0.01677	0.1595	JMJD8	jumonji domain containing 8
16874546	6.69	0.1	7.45	0.04	-1.7	0.00028	0.0269	NAPSA	napsin A aspartic peptidase
16822548	8.24	0.17	9.01	0.12	-1.7	0.00469	0.0835	NARFL	nuclear prelamin A recognition factor-like
16724607	9.3	0.17	10.06	0.04	-1.7	0.00167	0.0514	NDUFS3	NADH dehydrogenase Fe-S protein 3, 30kDa
16693891	9.59	0.03	10.36	0.09	-1.7	0.0001	0.0197	PYGO2	pygopus homolog 2
17003077	9.12	0.12	9.89	0.09	-1.7	0.00095	0.0403	RNF44	ring finger protein 44
16910597	8.24	0.23	9	0.07	-1.7	0.00358	0.073	SOX12	SRY-box 12
16970435	6.87	0.1	7.64	0.08	-1.7	0.00054	0.033	SPRY1	sprouty homolog 1, antagonist of FGF signaling
16811299	7.89	0.1	8.66	0.08	-1.7	0.00044	0.0309	THAP10	THAP domain containing 10
16664150	9.35	0.28	10.12	0.11	-1.7	0.02196	0.1842	TMEM69	transmembrane protein 69
16735152	9.27	0.22	10.03	0.08	-1.7	0.00559	0.0908	TPP1	tripeptidyl peptidase I
17118421	8.7	0.2	9.46	0.05	-1.7	0.00297	0.0673	ZNF322	zinc finger protein 322
16921402	9.16	0.16	9.93	0.19	-1.7	0.00826	0.1116	ZNF512B	zinc finger protein 512B
16763882	7.75	0.13	8.52	0.07	-1.71	0.00128	0.0456	ASB8	ankyrin repeat and SOCS box containing 8
16858195	9.2	0.11	9.98	0.09	-1.71	0.00113	0.0428	ATG4D	autophagy related 4D, cysteine peptidase
16767788	8.61	0.05	9.39	0.13	-1.71	0.00064	0.0351	BBS10	Bardet-Biedl syndrome 10
16856187	9.15	0.24	9.93	0.1	-1.71	0.01887	0.17	CDC34	cell division cycle 34
16877956	9.15	0.03	9.92	0.05	-1.71	3e-05	0.0163	CENPA	centromere protein A, solute carrier family 35, member F6
17093480	8.43	0.14	9.21	0.09	-1.71	0.00184	0.0539	DCTN3	dynactin 3
16981506	8.88	0.1	9.65	0.1	-1.71	0.00098	0.0411	HMGB2	high mobility group box 2
17044692	6.76	0.26	7.53	0.07	-1.71	0.0145	0.1476	PRR15	proline rich 15
16799590	8.57	0.1	9.34	0.04	-1.71	0.00032	0.028	RPUSD2	RNA pseudouridylate synthase domain containing 2
16677071	8	0.06	8.78	0.09	-1.71	0.00036	0.0289	SERTAD4	SERTA domain containing 4
16919692	9.09	0.08	9.87	0.03	-1.71	9e-05	0.0197	SPATA25	spermatogenesis associated 25
16708802	9.34	0.18	10.12	0.09	-1.71	0.00299	0.0675	TAF5	TAF5 RNA polymerase II, TATA box binding protein-associated factor
16672027	8.27	0.14	9.04	0.07	-1.71	0.00085	0.0386	TMEM79	transmembrane protein 79
16760329	8.47	0.19	9.24	0.13	-1.71	0.01187	0.134	TNFRSF1A	tumor necrosis factor receptor superfamily, member 1A
16732109	10.33	0.04	11.11	0.05	-1.71	4e-05	0.0187	VPS11	vacuolar protein sorting 11 homolog
16678824	5.52	0.15	6.3	0.11	-1.72	0.0043	0.0802	MAP10	microtubule-associated protein 10
16822296	8.99	0.2	9.77	0.08	-1.72	0.00614	0.0954	RHBDF1	rhomboid 5 homolog 1
16939390	10.21	0.2	10.99	0.01	-1.72	0.00409	0.0784	SLC25A38	solute carrier family 25, member 38
17016190	8.6	0.26	9.38	0.08	-1.72	0.01888	0.1701	TDP2	tyrosyl-DNA phosphodiesterase 2
16729670	8.13	0.21	8.92	0.09	-1.72	0.00694	0.1013	TMEM126B	transmembrane protein 126B
16914315	11.28	0.15	12.06	0.03	-1.72	0.00091	0.0397	UBE2C	ubiquitin-conjugating enzyme E2C
16776103	8.47	0.06	9.25	0.1	-1.72	0.00034	0.0286	ZIC2	Zic family member 2
16979515	10.9	0.14	11.7	0.04	-1.73	0.00066	0.0354	CCNA2	cyclin A2
16858849	9.38	0.27	10.17	0.1	-1.73	0.02673	0.2043	MRI1	methylthioribose-1-phosphate isomerase 1
16870581	9.44	0.13	10.23	0.09	-1.73	0.00145	0.0479	NR2C2AP	nuclear receptor 2C2-associated protein
16810585	8.36	0.14	9.15	0.08	-1.73	0.00079	0.038	PIF1	PIF1 5'-to-3' DNA helicase
16698980	9.41	0.07	10.2	0.11	-1.73	0.00046	0.0315	SLC30A1	solute carrier family 30 member 1
16836735	9.35	0.07	10.15	0.12	-1.73	0.00085	0.0385	TBX2	T-box 2
16968848	7.02	0.11	7.81	0.12	-1.73	0.00091	0.0397	TIGD2	tigger transposable element derived 2
17070050	7.81	0	8.6	0.14	-1.73	0.00086	0.0388	TMEM70	transmembrane protein 70
16825333	8.95	0.29	9.75	0.06	-1.74	0.02515	0.198	CLN3	ceroid-lipofuscinosis, neuronal 3
16818724	8.82	0.02	9.62	0.06	-1.74	4e-05	0.0187	CNEP1R1	CTD nuclear envelope phosphatase 1 regulatory subunit 1
16874005	8.01	0.14	8.81	0.08	-1.74	0.00119	0.0439	DBP	D site of albumin promoter binding protein
17007824	8.52	0.12	9.32	0.11	-1.74	0.00147	0.0481	FANCE	Fanconi anemia, complementation group E
16657730	8.24	0.18	9.04	0.13	-1.74	0.00542	0.0893	GLTPD1	glycolipid transfer protein domain containing 1
16756547	8.98	0.08	9.78	0.07	-1.74	0.00019	0.0241	ISCU	iron-sulfur cluster scaffold homolog
16751700	9.1	0.01	9.9	0.08	-1.74	6e-05	0.0197	MFSD5	major facilitator superfamily domain containing 5
17049461	9.72	0.17	10.53	0.01	-1.74	0.00156	0.0497	POP7	processing of precursor 7, ribonuclease P/MRP subunit
16720307	8.08	0.03	8.88	0.09	-1.74	9e-05	0.0197	TMEM80	transmembrane protein 80
16838464	8.89	0.08	9.7	0.08	-1.75	0.00021	0.0247	CBX2	chromobox homolog 2
16693601	9.14	0.13	9.95	0.08	-1.75	0.00081	0.038	CRTC2	CREB regulated transcription coactivator 2
16880897	7.9	0.04	8.71	0.15	-1.75	0.00134	0.0465	ETAA1	Ewing tumor-associated antigen 1
17062491	6.86	0.19	7.67	0.02	-1.75	0.00326	0.0699	GPR37	G protein-coupled receptor 37
17064888	8.62	0.11	9.42	0.03	-1.75	0.00028	0.0266	MNX1	motor neuron and pancreas homeobox 1
17048727	7.52	0.16	8.34	0.04	-1.76	0.00089	0.0396	BRI3	brain protein I3
16739432	10.08	0.1	10.89	0.08	-1.76	0.00053	0.0328	INTS5	integrator complex subunit 5
16868743	9.72	0.13	10.53	0.06	-1.76	0.00058	0.034	KEAP1	kelch-like ECH-associated protein 1
16817666	9.51	0.31	10.32	0.16	-1.76	0.02524	0.1984	MAZ	MYC-associated zinc finger protein
16680657	8.45	0.02	9.26	0.12	-1.76	0.00041	0.0303	PANK4	pantothenate kinase 4
16895268	7.83	0.15	8.65	0.03	-1.76	0.00112	0.0428	PTRHD1	peptidyl-tRNA hydrolase domain containing 1
17073234	8.82	0.27	9.64	0.11	-1.76	0.0175	0.1632	THEM6	thioesterase superfamily member 6
16811697	8.66	0.19	9.47	0.11	-1.76	0.00506	0.0868	ULK3	unc-51-like kinase 3
17103715	7.23	0.07	8.04	0.11	-1.76	0.00062	0.0343	USP27X	ubiquitin specific peptidase 27, X-linked
16661533	8.12	0.19	8.95	0.13	-1.77	0.00323	0.0697	ATPIF1	ATPase inhibitory factor 1
16726832	9.5	0.05	10.33	0.04	-1.77	3e-05	0.0175	DPF2	D4, zinc and double PHD fingers family 2
16909700	10.97	0.09	11.79	0.04	-1.77	0.00017	0.023	HJURP	Holliday junction recognition protein
16661192	10.42	0.14	11.24	0.15	-1.77	0.00223	0.059	HMGN2	high mobility group nucleosomal binding domain 2
16707202	8.18	0.13	9.01	0.06	-1.77	0.0009	0.0396	IFIT5	interferon-induced protein with tetratricopeptide repeats 5
17064150	9.45	0.08	10.27	0.11	-1.77	0.00036	0.0289	ZNF786	zinc finger protein 786
16663792	8.86	0.04	9.7	0.08	-1.78	8e-05	0.0197	ATP6V0B	ATPase, H+ transporting, lysosomal 21kDa, V0 subunit b
17044285	7.41	0.16	8.25	0.17	-1.78	0.00504	0.0866	MALSU1	mitochondrial assembly of ribosomal large subunit 1
16866123	7.95	0.23	8.78	0.06	-1.78	0.00789	0.1088	ZNF551	zinc finger protein 551
16899271	8.03	0.1	8.87	0.02	-1.79	0.00022	0.0247	CCDC142	coiled-coil domain containing 142
16797213	10.46	0.14	11.29	0.09	-1.79	0.00125	0.045	CDCA4	cell division cycle associated 4
16799577	7.87	0.34	8.71	0.1	-1.79	0.02312	0.189	CHST14	carbohydrate sulfotransferase 14
16873483	7.48	0.09	8.32	0.13	-1.79	0.00083	0.0383	IRF2BP1	interferon regulatory factor 2 binding protein 1
17003193	8.89	0.09	9.73	0.07	-1.79	0.00014	0.0211	MXD3	MAX dimerization protein 3
16658449	8.85	0.09	9.69	0.06	-1.79	0.00017	0.0227	PHF13	PHD finger protein 13
16828772	9.13	0.17	9.97	0.08	-1.79	0.00178	0.0533	TAF1C	TATA box binding protein-associated factor, RNA polymerase I, C
17099192	8.51	0.13	9.35	0.14	-1.79	0.0026	0.0631	UCK1	uridine-cytidine kinase 1
16686345	7.54	0.34	8.39	0.04	-1.8	0.0311	0.2204	HECTD3	HECT domain containing E3 ubiquitin protein ligase 3
16786460	9.06	0.12	9.91	0.03	-1.8	0.00041	0.0303	ISCA2	iron-sulfur cluster assembly 2 homolog
16843462	8.46	0.04	9.31	0.02	-1.8	0	0.0147	PEX12	peroxisomal biogenesis factor 12
16695558	8.62	0.08	9.47	0.01	-1.8	6e-05	0.0197	PVRL4	poliovirus receptor-related 4
16840723	6.47	0.3	7.32	0.09	-1.8	0.02492	0.1968	SAT2	spermidine/spermine N1-acetyltransferase family member 2
17091641	8.13	0.3	8.97	0.07	-1.8	0.00911	0.1171	SSNA1	Sjogren syndrome nuclear autoantigen 1
16658184	7.81	0.15	8.66	0.18	-1.8	0.00272	0.0646	TPRG1L	tumor protein p63 regulated 1-like
16840550	8.96	0.05	9.81	0.04	-1.81	2e-05	0.0163	DVL2	dishevelled segment polarity protein 2
16915748	9.89	0.32	10.74	0.08	-1.81	0.01211	0.1352	MRGBP	MRG/MORF4L binding protein
17015972	7.23	0.16	8.09	0.12	-1.81	0.00133	0.0465	NHLRC1	NHL repeat containing 1
16823229	9.14	0.24	10	0.09	-1.81	0.00434	0.0804	PKMYT1	protein kinase, membrane associated tyrosine/threonine 1
17082782	9.23	0.17	10.09	0.12	-1.81	0.00462	0.0829	RECQL4	RecQ protein-like 4
16664074	7.69	0.3	8.55	0.09	-1.82	0.01826	0.1667	HPDL	4-hydroxyphenylpyruvate dioxygenase-like
17073577	9.45	0.14	10.32	0.15	-1.82	0.00197	0.0552	MAF1	MAF1 homolog
16708049	8.24	0.27	9.1	0.1	-1.82	0.01633	0.1575	MARVELD1	MARVEL domain containing 1
17092252	9.18	0.14	10.04	0.14	-1.82	0.00208	0.0567	RANBP6	RAN binding protein 6
16694064	9.17	0.14	10.05	0.06	-1.83	0.00099	0.0413	GBA	glucosidase, beta, acid
16875979	7.58	0.21	8.45	0.12	-1.83	0.00309	0.0684	ZNF416	zinc finger protein 416
16663376	6.58	0.23	7.45	0.04	-1.83	0.00614	0.0954	ZNF691	zinc finger protein 691
16790943	9.64	0.19	10.52	0.09	-1.84	0.00182	0.0538	AP1G2	adaptor-related protein complex 1, gamma 2 subunit, thiamine triphosphatase
16918445	10.34	0.07	11.22	0.11	-1.84	0.00041	0.0303	E2F1	E2F transcription factor 1
16669840	9.58	0.23	10.46	0.06	-1.84	0.00492	0.0856	PEX11B	peroxisomal biogenesis factor 11 beta
16710769	8.15	0.2	9.02	0.11	-1.84	0.00211	0.0571	PWWP2B	PWWP domain containing 2B
16771303	8.91	0.07	9.79	0.13	-1.84	0.0007	0.0364	TRIAP1	TP53 regulated inhibitor of apoptosis 1
16818152	9.4	0.05	10.28	0.09	-1.84	0.00012	0.0203	ZNF646	zinc finger protein 646
16827574	10.77	0.1	11.66	0.04	-1.85	0.00014	0.0209	ESRP2	epithelial splicing regulatory protein 2
16733157	8.19	0.17	9.08	0.15	-1.85	0.00394	0.0769	HYLS1	hydrolethalus syndrome 1
16870144	9.17	0.26	10.06	0.06	-1.85	0.00759	0.1062	NR2F6	nuclear receptor subfamily 2, group F, member 6
16687598	8.32	0.14	9.2	0.15	-1.85	0.00087	0.039	PARS2	prolyl-tRNA synthetase 2, mitochondrial
16850294	8.47	0.09	9.36	0.07	-1.85	0.00016	0.0223	ZNF750	zinc finger protein 750
16834351	9.05	0.21	9.95	0.07	-1.86	0.00199	0.0554	COASY	CoA synthase
16856980	9.21	0.12	10.1	0.14	-1.86	0.00147	0.0481	HMG20B	high mobility group 20B
16781614	9.08	0.07	9.98	0.07	-1.86	9e-05	0.0197	METTL17	methyltransferase like 17
16920857	9.27	0.08	10.16	0.05	-1.86	6e-05	0.0197	PPP1R3D	protein phosphatase 1, regulatory subunit 3D
16811745	8.44	0.1	9.34	0.17	-1.86	0.00217	0.0581	RPP25	ribonuclease P/MRP 25kDa subunit
16900635	10.04	0.1	10.93	0.05	-1.86	0.00014	0.0209	SEMA4C	sema domain, 4C
16862646	10.69	0.1	11.58	0.13	-1.86	0.00076	0.0376	ZNF574	zinc finger protein 574
16681082	9.2	0.29	10.1	0.09	-1.87	0.0083	0.112	ICMT	isoprenylcysteine carboxyl methyltransferase
16778452	7.9	0.14	8.8	0.1	-1.87	0.00064	0.035	KBTBD6	kelch repeat and BTB domain containing 6
17008750	9.8	0.35	10.7	0.05	-1.87	0.02394	0.1928	KLHDC3	kelch domain containing 3
16876177	7.27	0.07	8.17	0.09	-1.87	0.00021	0.0247	ZBTB45	zinc finger and BTB domain containing 45
17100585	9.81	0.15	10.72	0.04	-1.87	0.00095	0.0404	ZMYND19	zinc finger, MYND-type containing 19
17091750	9.85	0.23	10.76	0.13	-1.88	0.00834	0.1122	ARRDC1	arrestin domain containing 1
17098974	9.6	0.2	10.52	0.05	-1.88	0.00237	0.0606	DOLK	dolichol kinase
16671623	9.06	0.11	9.97	0.02	-1.88	0.00013	0.0209	EFNA4	ephrin-A4, ephrin-A3
17060983	9.42	0.3	10.33	0.15	-1.88	0.01824	0.1666	POLR2J	polymerase II polypeptide J, 13.3kDa
16725921	8.74	0.11	9.64	0.08	-1.88	0.00033	0.0282	TTC9C	tetratricopeptide repeat domain 9C
16833441	8.75	0.29	9.67	0.1	-1.88	0.01156	0.1324	ZNHIT3	zinc finger, HIT-type containing 3
17089982	10.44	0.15	11.36	0.03	-1.89	0.00058	0.034	DOLPP1	dolichyldiphosphatase 1
16922477	8.18	0.27	9.1	0.04	-1.9	0.00441	0.0809	CBR1	carbonyl reductase 1
16915755	8.66	0.29	9.58	0.11	-1.9	0.01727	0.1625	OGFR	opioid growth factor receptor
16908604	8.41	0.37	9.34	0.1	-1.91	0.02454	0.1955	CNPPD1	cyclin Pas1/PHO80 domain containing 1
17073565	9.85	0.32	10.78	0.09	-1.91	0.01841	0.1674	CYC1	cytochrome c-1
16728331	9.46	0.01	10.41	0.03	-1.92	0	0.0147	FADD	Fas-associated via death domain
17017720	8.12	0.14	9.07	0.08	-1.92	0.00069	0.0361	FKBPL	FK506 binding protein like
16727770	8.52	0.32	9.46	0.13	-1.92	0.01658	0.1589	SSH3	slingshot protein phosphatase 3
16825813	9.27	0.25	10.21	0.05	-1.92	0.00353	0.0725	ZNF768	zinc finger protein 768
16829422	9.27	0.14	10.22	0.01	-1.93	0.00047	0.0315	CENPBD1	CENPB DNA-binding domains containing 1
16900124	7.8	0.17	8.75	0.1	-1.93	0.00163	0.0508	IGKC	immunoglobulin kappa constant, immunoglobulin kappa variable 1-12
16877007	11.1	0.18	12.05	0.03	-1.93	0.00123	0.0447	KLF11	Kruppel-like factor 11
17008092	9.27	0.1	10.21	0.09	-1.93	0.00026	0.026	PIM1	pim-1 oncogene
16966733	7.35	0.21	8.3	0.1	-1.93	0.0011	0.0423	RASL11B	RAS-like, family 11, member B
16991374	7.66	0.35	8.61	0.09	-1.93	0.0161	0.1564	SAP30L	SAP30-like
16815439	8.73	0.18	9.67	0.03	-1.93	0.00096	0.0407	ZNF174	zinc finger protein 174
16863282	8.27	0.24	9.23	0.17	-1.94	0.00684	0.1006	CD3EAP	CD3e molecule, epsilon associated protein
16842850	7.38	0.37	8.35	0.11	-1.95	0.03297	0.2269	DHRS13	dehydrogenase/reductase member 13
16974082	7.78	0.11	8.74	0.03	-1.95	0.00018	0.0234	MRFAP1L1	Morf4 family associated protein 1-like 1
16793129	7.21	0.16	8.18	0.08	-1.96	0.00063	0.0346	BMP4	bone morphogenetic protein 4
16979389	8.15	0.08	9.12	0.16	-1.96	0.00095	0.0403	MAD2L1	MAD2 mitotic arrest deficient-like 1
16815023	9.74	0.23	10.71	0.08	-1.96	0.00482	0.0847	MLST8	MTOR associated protein, LST8 homolog
16815289	9.06	0.3	10.03	0.08	-1.96	0.01344	0.1425	PAQR4	progestin and adipoQ receptor family member IV
17075314	8.92	0.29	9.89	0.08	-1.96	0.00511	0.0871	REEP4	receptor accessory protein 4
17059039	8.92	0.13	9.89	0.1	-1.96	0.00044	0.0309	TMEM60	transmembrane protein 60
16887840	8.8	0.16	9.78	0.01	-1.98	0.00049	0.0321	CDCA7	cell division cycle associated 7
16821869	10.1	0.14	11.09	0.08	-1.98	0.00046	0.0313	CDT1	chromatin licensing and DNA replication factor 1
17093890	7.41	0.38	8.4	0.15	-1.98	0.04589	0.2662	HINT2	histidine triad nucleotide binding protein 2
16697930	9.04	0.18	10.03	0.03	-1.98	0.00061	0.0343	PHLDA3	pleckstrin homology-like domain, family A, member 3
17019250	8.81	0.12	9.79	0.12	-1.98	0.00053	0.0328	TBCC	tubulin folding cofactor C
16823512	9	0.17	9.98	0.06	-1.98	0.00076	0.0376	TFAP4	transcription factor AP-4
17100390	9.31	0.16	10.3	0.06	-1.98	0.00052	0.0327	TMEM203	transmembrane protein 203
16750761	9.77	0.07	10.77	0.07	-1.99	8e-05	0.0197	TROAP	trophinin associated protein
16780632	8.71	0.1	9.7	0.05	-1.99	0.00011	0.02	ZIC5	Zic family member 5
16943868	7.65	0.17	8.65	0.16	-2	0.00254	0.0626	ABHD10	abhydrolase domain containing 10
16998007	6.95	0.04	7.95	0.14	-2	0.00045	0.0311	CETN3	centrin, EF-hand protein, 3
16717869	9.74	0.24	10.75	0.12	-2	0.00675	0.1001	LDB1	LIM domain binding 1
17054532	9.98	0.18	10.99	0.02	-2.01	0.00047	0.0315	FTSJ2	FtsJ RNA methyltransferase homolog 2
16885028	8.35	0.17	9.35	0.06	-2.01	0.00079	0.038	TMEM177	transmembrane protein 177
16823692	8.16	0.26	9.17	0.05	-2.02	0.00444	0.0811	NAGPA	N-acetylglucosamine-1-phosphodiester alpha-N-acetylglucosaminidase
16841852	9.1	0.24	10.12	0.07	-2.02	0.00193	0.0547	PLD6	phospholipase D family, member 6
16766348	9.78	0.15	10.8	0	-2.03	0.00042	0.0306	ZBTB39	zinc finger and BTB domain containing 39
16826864	7.52	0.11	8.55	0.08	-2.04	0.00022	0.0249	ZNF319	zinc finger protein 319
16942239	6.04	0.13	7.07	0.02	-2.05	0.0002	0.0241	KCTD6	potassium channel tetramerisation domain containing 6
16872567	8.96	0.32	10	0.13	-2.06	0.01295	0.1402	EXOSC5	exosome component 5
16760546	8.73	0.04	9.79	0.06	-2.08	2e-05	0.0163	ING4	inhibitor of growth family, member 4
16838359	8.78	0.19	9.84	0.03	-2.09	0.00089	0.0396	BIRC5	baculoviral IAP repeat containing 5
17097464	8.8	0.1	9.87	0.11	-2.11	0.0002	0.0242	HDHD3	haloacid dehalogenase-like hydrolase domain containing 3
17100183	9.53	0.3	10.61	0.1	-2.12	0.00906	0.1168	FBXW5	F-box and WD repeat domain containing 5
16834785	6.93	0.42	8.01	0.06	-2.12	0.02589	0.2013	FZD2	frizzled family receptor 2
16736722	7.89	0.12	9	0.04	-2.15	0.00014	0.0209	FANCF	Fanconi anemia, complementation group F
17051159	8.7	0.08	9.8	0.04	-2.15	3e-05	0.0169	HILPDA	hypoxia inducible lipid droplet-associated
16789526	8.01	0.13	9.12	0.07	-2.16	0.00025	0.0258	ZBTB42	zinc finger and BTB domain containing 42
16745159	8.05	0.22	9.19	0.17	-2.19	0.00324	0.0698	SLC37A4	solute carrier family 37 member 4
17048165	6.14	0.29	7.28	0.06	-2.2	0.00259	0.063	CLDN12	claudin 12
16664569	6.95	0.1	8.1	0.11	-2.22	0.00017	0.0227	CDKN2C	cyclin-dependent kinase inhibitor 2C
16994244	7.87	0.12	9.02	0.14	-2.22	0.00056	0.0335	FASTKD3	FAST kinase domains 3
16708525	7.73	0.09	8.91	0.15	-2.26	0.00044	0.0309	HPS6	Hermansky-Pudlak syndrome 6
17115597	8.37	0.28	9.58	0.08	-2.32	0.00309	0.0684	UBL4A	ubiquitin-like 4A
16836504	8.45	0.11	9.68	0.09	-2.34	9e-05	0.0197	SMG8	smg-8 homolog, nonsense mediated mRNA decay factor
16821882	9.67	0.28	10.89	0.05	-2.34	0.00291	0.0667	TRAPPC2L	trafficking protein particle complex 2-like
16778460	7.85	0.03	9.08	0.14	-2.35	0.00012	0.0203	KBTBD7	kelch repeat and BTB domain containing 7
16853625	9.11	0.23	10.36	0.13	-2.39	0.00107	0.0418	ZBTB14	zinc finger and BTB domain containing 14
16663514	10.18	0.35	11.45	0.05	-2.42	0.0067	0.0996	CDC20	cell division cycle 20
16835909	9.02	0.34	10.32	0.08	-2.47	0.0046	0.0827	EPN3	epsin 3
16760621	9.48	0.09	10.81	0.01	-2.5	2e-05	0.0161	CDCA3	cell division cycle associated 3
17108528	10.29	0.46	11.62	0.12	-2.52	0.01254	0.1378	F8A1	coagulation factor VIII-associated 1
16825638	7.75	0.19	9.09	0.04	-2.54	0.00034	0.0286	YPEL3	yippee-like 3
16822581	8.26	0.34	9.62	0.16	-2.57	0.00798	0.1094	RPUSD1	RNA pseudouridylate synthase domain containing 1
17093724	8.27	0.14	9.64	0.07	-2.59	0.00014	0.0209	ARHGEF39	Rho guanine nucleotide exchange factor 39
16690535	7.41	0.26	8.79	0.09	-2.6	0.00102	0.0413	PSRC1	proline/serine-rich coiled-coil 1
16989636	10.1	0.14	11.5	0.05	-2.63	0.00011	0.0197	KIF20A	kinesin family member 20A
16817017	11.4	0.31	12.79	0.06	-2.63	0.00288	0.0665	PLK1	polo-like kinase 1
16846157	7.84	0.13	9.29	0.07	-2.73	0.00011	0.0197	PRR15L	proline rich 15-like
17108582	9.7	0.4	11.17	0.12	-2.76	0.00779	0.108	F8A3	coagulation factor VIII-associated 3
16718047	8.28	0.24	9.78	0.15	-2.83	0.00151	0.0488	CALHM2	calcium homeostasis modulator 2
16669796	10.88	0.16	12.4	0.08	-2.87	0.00013	0.0204	TXNIP	thioredoxin interacting protein, thioredoxin-interacting protein-like
16742115	8.94	0.13	10.49	0.1	-2.93	8e-05	0.0197	LIPT2	lipoyl transferase 2

## Sheet: LatA vs Control
Cluster ID	LatA AVG (log2)	LatA STDEV	Control AVG (log2)	Control STDEV	Fold Change	ANOVA p-value	FDR p-value	Gene Symbol	Description
16687875	10.65	0.13	9.66	0.06	1.98	0.000299	0.136707	JUN	jun proto-oncogene	Cut off:
16998059	11.58	0.07	10.61	0.1	1.96	0.000231	0.132114	ARRDC3	arrestin domain containing 3	Fold < -1.5 or > 1.5
17056310	8.08	0.11	7.23	0.18	1.79	0.00382	0.216875	FKBP14	FK506 binding protein 14	ANOVA p-value < 0.05
16825055	8.72	0.2	8.08	0.09	1.56	0.017032	0.308418	COG7	component of oligomeric golgi complex 7
17054732	7.03	0.2	6.41	0.05	1.55	0.007885	0.255831	PAPOLB	poly polymerase beta	not increased in LatA + Iono
17088951	8.49	0.04	7.87	0.04	1.53	3.7e-05	0.100794	NEK6	NIMA-related kinase 6
16742959	8.48	0.07	7.88	0.11	1.52	0.001614	0.186359	CCDC89	coiled-coil domain containing 89	increased 1.5-2x
16948461	7.62	0.1	8.22	0.07	-1.51	0.00082	0.167765	SOX2	SRY-box 2	decreased 1.5-2x
16996433	9.46	0.17	10.08	0.11	-1.53	0.007309	0.25169	PLK2	polo-like kinase 2	decreased >2x
16743764	5.93	0.1	6.55	0.08	-1.54	0.00151	0.184329	MMP13	matrix metallopeptidase 13
16709128	7.65	0.07	8.28	0.06	-1.55	0.000284	0.136311	DUSP5	dual specificity phosphatase 5
16925341	8.88	0.1	9.53	0.28	-1.57	0.044326	0.411533	RCAN1	regulator of calcineurin 1	total	33
16900022	9.4	0.06	10.07	0.11	-1.59	0.000719	0.164083	KRCC1	lysine-rich coiled-coil 1	decreased	27
16914339	8.65	0.02	9.32	0.17	-1.59	0.003607	0.214523	ZSWIM3	zinc finger, SWIM-type containing 3	increased	7
17055501	7.06	0.08	7.74	0.28	-1.6	0.037696	0.391054	AGR2	anterior gradient 2 homolog
17075395	8.47	0.1	9.15	0.13	-1.6	0.001724	0.186359	EGR3	early growth response 3
17075973	8.52	0.05	9.2	0.05	-1.6	5.9e-05	0.100794	DUSP4	dual specificity phosphatase 4
16903897	10.81	0.13	11.5	0.12	-1.62	0.002942	0.202788	NR4A2	nuclear receptor subfamily 4, group A, member 2
17001063	7.03	0.1	7.73	0.05	-1.62	0.000624	0.156272	SPRY4	sprouty homolog 4
17079210	8.25	0.11	8.95	0.06	-1.62	0.000941	0.175244	GEM	GTP binding protein overexpressed in skeletal muscle
16705011	10.53	0.12	11.25	0.07	-1.65	0.001021	0.17663	DKK1	dickkopf WNT signaling pathway inhibitor 1
16780133	7.42	0.12	8.14	0.05	-1.65	0.000535	0.148693	SLITRK6	SLIT and NTRK-like family, member 6
16937024	9.96	0.06	10.68	0.05	-1.65	8.6e-05	0.104656	BHLHE40	basic helix-loop-helix family, member e40
16962584	9.59	0.1	10.35	0.06	-1.69	0.000591	0.152688	BCL6	B-cell CLL/lymphoma 6
16740630	8.38	0.02	9.15	0.15	-1.7	0.001508	0.184329	FOSL1	FOS-like antigen 1
16917373	7.1	0.08	7.9	0.16	-1.75	0.001691	0.186359	FLRT3	fibronectin leucine rich transmembrane protein 3
17004903	8.41	0.08	9.25	0.05	-1.79	0.000104	0.106032	EDN1	endothelin 1
16967863	11.13	0.12	12	0.12	-1.83	0.000873	0.170986	AREG	amphiregulin, amphiregulin B
16967853	10.92	0.15	11.85	0.16	-1.91	0.002047	0.188465	AREGB	amphiregulin B, amphiregulin
16751438	9.68	0.13	10.64	0.22	-1.95	0.002494	0.195727	NR4A1	nuclear receptor subfamily 4, group A, member 1
16989736	12.3	0.17	13.29	0.12	-1.99	0.001376	0.182181	EGR1	early growth response 1
17023646	8.04	0.05	9.1	0.1	-2.09	7.6e-05	0.101323	CTGF	connective tissue growth factor
16841907	8.84	0.17	9.96	0.1	-2.18	0.000491	0.147935	RASD1	RAS, dexamethasone-induced 1
17087517	8.27	0.22	9.61	0.2	-2.52	0.001344	0.182181	NR4A3	nuclear receptor subfamily 4, group A, member 3

## Sheet: Iono vs LatA+Iono
Cluster ID	Iono AVG (log2)	Iono STDEV	LatA Iono AVG (log2)	LatA Iono STDEV	Fold Change	ANOVA p-value	FDR p-value	Gene Symbol	Description
17023646	13.12	0.16	9.8	0.11	9.95	7e-06	0.199209	CTGF	connective tissue growth factor	Cut off:
16899032	11.33	0.33	8.61	0.13	6.6	0.000237	0.297804	EGR4	early growth response 4	Fold < -1.5 or > 1.5
17008856	12.83	0.14	10.78	0.11	4.16	3.7e-05	0.216193	SRF	serum response factor	ANOVA p-value < 0.05
16967771	7.07	0.27	5.09	0.16	3.94	0.000525	0.339027	IL8	interleukin 8
17052823	10.37	0.11	8.42	0.21	3.86	0.00016	0.297804	ZYX	zyxin	not increased in Iono
17082362	12.02	0.15	10.16	0.14	3.62	8.8e-05	0.276346	EPPK1	epiplakin 1	increased > 2x
16984287	9.01	0.24	7.18	0.05	3.55	0.000292	0.297804	PTGER4	prostaglandin E receptor 4	increased 1.5-2x
16859253	11.35	0.22	9.52	0.41	3.55	0.001856	0.41287	TPM4	tropomyosin 4	decreased 1.5-2x
16738657	6.66	0.26	4.91	0.19	3.37	0.000856	0.391217	GLYATL2	glycine-N-acyltransferase-like 2
16801789	10.78	0.23	9.05	0.13	3.3	0.000422	0.310822	TPM1	tropomyosin 1
16689352	5.95	0.18	4.24	0.22	3.27	0.000829	0.391217	GBP2	guanylate binding protein 2, interferon-inducible
17004903	11.63	0.31	9.93	0.01	3.25	0.001007	0.399834	EDN1	endothelin 1	total	93
16967843	9.75	0.26	8.2	0.12	2.93	0.00092	0.391217	EREG	epiregulin	decreased	90
16708623	10.71	0.13	9.18	0.05	2.88	6e-05	0.240758	NFKB2	nuclear factor of kappa light polypeptide gene enhancer in B-cells 2	increased	3
17115505	11.48	0.05	9.96	0.32	2.87	0.001028	0.404596	FLNA	filamin A, alpha
16856350	9.76	0.1	8.28	0.2	2.79	0.000208	0.297804	CNN2	calponin 2
16709128	10.48	0.31	9.07	0.1	2.65	0.003078	0.450794	DUSP5	dual specificity phosphatase 5
16780133	9.22	0.26	7.85	0.04	2.6	0.000846	0.391217	SLITRK6	SLIT and NTRK-like family, member 6
17059828	7.86	0.27	6.49	0.12	2.58	0.001216	0.40479	TFPI2	tissue factor pathway inhibitor 2
16666738	12.39	0.2	11.06	0.15	2.52	0.000574	0.339027	CYR61	cysteine-rich, angiogenic inducer, 61
16697938	11.54	0.11	10.21	0.1	2.51	0.000117	0.276346	CSRP1	cysteine and glycine-rich protein 1
16968213	8.39	0.21	7.09	0.26	2.45	0.001681	0.41287	ANXA3	annexin A3
16782102	8.92	0.22	7.66	0.03	2.4	0.000766	0.383981	TRAJ10	T cell receptor alpha joining 10
16799315	11.98	0.23	10.73	0.1	2.38	0.001374	0.40479	THBS1	thrombospondin 1
16920497	9.93	0.08	8.74	0.09	2.29	6.3e-05	0.240758	CYP24A1	cytochrome P450, family 24, subfamily A, polypeptide 1
16671642	11.5	0.17	10.34	0.16	2.24	0.00118	0.40479	EFNA1	ephrin-A1
16917183	8.65	0.19	7.49	0.13	2.24	0.000993	0.399834	JAG1	jagged 1
16962911	9.33	0.2	8.19	0.19	2.21	0.002841	0.446059	LRRC15	leucine rich repeat containing 15
16850609	10.47	0.11	9.32	0.08	2.2	0.000152	0.297804	MYL12A	myosin, light chain 12A, regulatory, non-sarcomeric
16830343	9.64	0.1	8.5	0.09	2.2	0.0002	0.297804	SLC2A4	solute carrier family 2 member 4
17044177	8.49	0.2	7.38	0.05	2.16	0.0007	0.368193	IL6	interleukin 6
16974280	9.9	0.02	8.79	0.22	2.15	0.000635	0.348071	WDR1	WD repeat domain 1
16849849	12.9	0.07	11.81	0.45	2.13	0.007409	0.498621	ACTG1	actin, gamma 1
16844591	9.3	0.23	8.21	0.21	2.13	0.005232	0.469844	KRTAP4-8	keratin associated protein 4-8
17003291	10.16	0.14	9.08	0.03	2.12	0.000205	0.297804	PDLIM7	PDZ and LIM domain 7
16967831	8.01	0.26	6.96	0.18	2.08	0.004246	0.464589	EPGN	epithelial mitogen
16841907	12.76	0.17	11.7	0.04	2.07	0.000525	0.339027	RASD1	RAS, dexamethasone-induced 1
16718232	8.93	0.18	7.89	0.07	2.05	0.000911	0.391217	ITPRIP	inositol 1,4,5-trisphosphate receptor interacting protein
16999776	9.54	0.11	8.54	0.03	2	0.000111	0.276346	IRF1	interferon regulatory factor 1
16666437	9.13	0.45	8.16	0.11	1.96	0.047073	0.6854	DNAJB4	DnaJ homolog, subfamily B, member 4
16745002	10.55	0.12	9.62	0.2	1.91	0.004855	0.469844	MPZL2	myelin protein zero-like 2
16698466	9.03	0.21	8.11	0.04	1.89	0.002752	0.443807	NUAK2	NUAK family, SNF1-like kinase, 2
16823579	10.69	0.12	9.78	0.01	1.88	0.000182	0.297804	UBALD1	UBA-like domain containing 1
16670894	11.27	0.24	10.37	0.11	1.86	0.007698	0.505799	TUFT1	tuftelin 1
16901393	8.97	0.11	8.08	0.09	1.85	0.000415	0.310822	FHL2	four and a half LIM domains 2
16948461	8.26	0.1	7.38	0.15	1.84	0.001098	0.40479	SOX2	SRY-box 2
17012946	12.05	0.18	11.16	0.13	1.84	0.004822	0.469844	TNFAIP3	tumor necrosis factor, alpha-induced protein 3
17054823	11.84	0.19	10.97	0.09	1.83	0.002112	0.43095	ACTB	actin, beta
16824706	12.09	0.26	11.24	0.26	1.8	0.016204	0.589447	DCUN1D3	DCN1, defective in cullin neddylation 1, domain containing 3
16783411	9.31	0.4	8.47	0.21	1.79	0.017347	0.600156	NFKBIA	nuclear factor of kappa light polypeptide gene enhancer in B-cells inhibitor, alpha
17077004	9.21	0.22	8.36	0.14	1.79	0.005345	0.469844	SNAI2	snail family zinc finger 2
16933760	10.53	0.23	9.71	0.03	1.76	0.0049	0.469844	LIF	leukemia inhibitory factor
17075395	11.2	0.11	10.39	0.08	1.75	0.000571	0.339027	EGR3	early growth response 3
17059567	8.44	0.13	7.62	0.14	1.75	0.002597	0.443453	STEAP4	STEAP family member 4
16681304	12.49	0.22	11.69	0.11	1.74	0.009943	0.532035	ERRFI1	ERBB receptor feedback inhibitor 1
17059955	9.24	0.31	8.43	0.06	1.74	0.019695	0.608519	PDK4	pyruvate dehydrogenase kinase, isozyme 4
16764791	11.69	0.09	10.91	0.14	1.73	0.001705	0.41287	KRT80	keratin 80
17050578	8.74	0.12	7.95	0.07	1.72	0.001161	0.40479	CAV1	caveolin 1
16743764	7.34	0.22	6.56	0.1	1.72	0.003615	0.453233	MMP13	matrix metallopeptidase 13
16972912	9.93	0.14	9.14	0.02	1.72	0.000805	0.391217	SLC25A4	solute carrier family 25 member 4
17087517	12.84	0.23	12.06	0.19	1.71	0.033821	0.657726	NR4A3	nuclear receptor subfamily 4, group A, member 3
16908037	9.11	0.14	8.35	0.05	1.7	0.001363	0.40479	FN1	fibronectin 1
16962493	10.19	0.05	9.47	0.22	1.65	0.003114	0.450794	RFC4	replication factor C4
17081917	9.79	0.19	9.08	0.25	1.64	0.03393	0.658505	ARC	activity-regulated cytoskeleton-associated protein
16701092	7.88	0.13	7.16	0.22	1.64	0.00553	0.469844	OPN3	opsin 3
16764811	9.14	0.13	8.45	0.2	1.62	0.00421	0.464589	KRT7	keratin 7
16807519	10.58	0.22	9.89	0.12	1.62	0.006	0.473806	RHOV	ras homolog family member V
16740630	10.81	0.2	10.12	0.17	1.61	0.017237	0.600138	FOSL1	FOS-like antigen 1
16862324	10.21	0.17	9.52	0.11	1.61	0.004165	0.464589	ITPKC	inositol-trisphosphate 3-kinase C
17019565	9.01	0.09	8.32	0.11	1.61	0.000761	0.383981	NFKBIE	nuclear factor of kappa light polypeptide gene enhancer in B-cells inhibitor, epsilon
16677133	8.17	0.08	7.49	0.09	1.6	0.001361	0.40479	TRAF5	TNF receptor-associated factor 5
17046422	4.53	0.21	3.85	0.34	1.6	0.03751	0.667419	ZNF735	zinc finger protein 735
16706200	10.3	0.06	9.63	0.09	1.59	0.000612	0.346164	VCL	vinculin
16752495	10.81	0.09	10.15	0.1	1.58	0.001568	0.41287	ESYT1	extended synaptotagmin-like protein 1
16846864	9.4	0.29	8.76	0.11	1.57	0.039114	0.668854	MMD	monocyte to macrophage differentiation-associated
16934491	10.3	0.08	9.65	0.15	1.57	0.002184	0.43095	MYH9	myosin, heavy chain 9, non-muscle
16929442	8.57	0.11	7.91	0.1	1.57	0.001879	0.41287	TIMP3	TIMP metallopeptidase inhibitor 3
16705011	11.72	0.1	11.08	0.11	1.56	0.002134	0.43095	DKK1	dickkopf WNT signaling pathway inhibitor 1
16764053	10.52	0.1	9.89	0.14	1.55	0.003801	0.459494	RND1	Rho family GTPase 1
16695042	5.79	0.3	5.17	0.23	1.54	0.046631	0.68404	OR6Y1	olfactory receptor, family 6, subfamily Y, member 1
16858710	13.12	0.12	12.5	0.05	1.53	0.001231	0.40479	JUNB	jun B proto-oncogene
16937137	9.21	0.09	8.6	0.18	1.53	0.010899	0.551862	LMCD1	LIM and cysteine-rich domains 1
16915712	9.86	0.09	9.26	0.2	1.52	0.00559	0.469844	SLCO4A1	solute carrier organic anion transporter family, member 4A1
16950569	10.02	0.06	9.41	0.04	1.52	0.000148	0.297804	TADA3	transcriptional adaptor 3
17057478	7.99	0.06	7.4	0.13	1.51	0.002218	0.43095	IGFBP3	insulin-like growth factor binding protein 3
16765558	8.4	0.08	7.81	0.03	1.51	0.000369	0.297804	ITGA5	integrin, alpha 5
16752561	11.62	0.1	11.03	0.05	1.51	0.000996	0.399834	MYL6	myosin, light chain 6
16734491	10.3	0.03	9.7	0.08	1.51	0.000262	0.297804	PHLDA2	pleckstrin homology-like domain, family A, member 2
17078626	7.23	0.21	7.83	0.19	-1.51	0.029933	0.647229	SLC10A5	solute carrier family 10 member 5
16958335	4.25	0.24	4.86	0.11	-1.53	0.017479	0.60124	ROPN1	rhophilin associated tail protein 1
16998059	10.97	0.31	11.72	0.11	-1.69	0.015614	0.583171	ARRDC3	arrestin domain containing 3

## Sheet: CytoD vs Control
Cluster ID	CytoD AVG (log2)	CytoD STDEV	Control AVG (log2)	Control STDEV	Fold Change	ANOVA p-value	FDR p-value	Gene Symbol	Description
17023646	10.99	0.14	9.1	0.1	3.7	3.8e-05	0.178099	CTGF	connective tissue growth factor	Cut off:
16801789	10.49	0.12	8.93	0.1	2.95	7e-05	0.178099	TPM1	tropomyosin 1	Fold < -1.5 or > 1.5
16856350	10.01	0.08	8.55	0.2	2.76	0.000244	0.185296	CNN2	calponin 2	ANOVA p-value < 0.05
17008856	12.4	0.07	10.99	0.06	2.65	1.4e-05	0.161615	SRF	serum response factor
16830343	9.08	0.14	7.73	0.09	2.56	0.000196	0.185296	SLC2A4	solute carrier family 2 member 4	not increased in LatA + Iono
17115505	11.33	0.09	10.09	0.21	2.37	0.000671	0.188004	FLNA	filamin A, alpha	increased > 2x
16968213	8.19	0.13	6.96	0.05	2.36	0.000105	0.178099	ANXA3	annexin A3	increased 1.5-2x
17082362	11.24	0.07	10.08	0.09	2.24	6.7e-05	0.178099	EPPK1	epiplakin 1	decreased 1.5-2x
16859253	10.53	0.06	9.45	0.17	2.1	0.000466	0.188004	TPM4	tropomyosin 4
17003291	10.27	0.13	9.23	0.13	2.06	0.000575	0.188004	PDLIM7	PDZ and LIM domain 7
17052823	9.71	0.1	8.69	0.11	2.03	0.000189	0.185296	ZYX	zyxin
16689352	5.74	0.2	4.72	0.19	2.02	0.003192	0.233764	GBP2	guanylate binding protein 2, interferon-inducible	total	43
16670894	10.67	0.05	9.7	0.05	1.96	1.5e-05	0.161615	TUFT1	tuftelin 1	decreased	6
16901393	8.59	0.06	7.63	0.09	1.95	0.000102	0.178099	FHL2	four and a half LIM domains 2	increased	37
16697938	10.36	0.1	9.46	0.14	1.87	0.000942	0.196756	CSRP1	cysteine and glycine-rich protein 1
16666738	10.84	0.05	9.93	0.1	1.87	0.000151	0.185296	CYR61	cysteine-rich, angiogenic inducer, 61
16917183	8.45	0.08	7.58	0.07	1.82	0.000133	0.185296	JAG1	jagged 1
16687875	10.52	0.13	9.66	0.06	1.81	0.00043	0.188004	JUN	jun proto-oncogene
16974280	9.68	0.07	8.85	0.12	1.77	0.000508	0.188004	WDR1	WD repeat domain 1
16764791	10.95	0.11	10.18	0.1	1.7	0.001043	0.203506	KRT80	keratin 80
16849849	12.75	0.04	11.99	0.11	1.69	0.000576	0.188004	ACTG1	actin, gamma 1
16797423	8	0.14	7.24	0.26	1.69	0.021224	0.355175	IGHD2-15	immunoglobulin heavy diversity 2-15
16984287	8.08	0.09	7.32	0.05	1.69	0.000181	0.185296	PTGER4	prostaglandin E receptor 4
17056825	4.44	0.19	3.72	0.26	1.65	0.030655	0.385253	TARP	TCR gamma alternate reading frame protein
16677133	8.19	0.12	7.48	0.09	1.64	0.002214	0.229138	TRAF5	TNF receptor-associated factor 5
16666437	8.11	0.12	7.41	0.11	1.62	0.002337	0.229138	DNAJB4	DnaJ homolog, subfamily B, member 4
16752561	11.17	0.11	10.48	0.15	1.61	0.004775	0.254984	MYL6	myosin, light chain 6
16711280	11.52	0.07	10.84	0.08	1.6	0.000527	0.188004	KLF6	Kruppel-like factor 6
16785083	8.15	0.07	7.48	0.04	1.58	0.000176	0.185296	HIF1A	hypoxia inducible factor 1, alpha subunit
16782102	8.26	0.23	7.61	0.06	1.56	0.006272	0.269488	TRAJ10	T cell receptor alpha joining 10
16977810	5.97	0.13	5.33	0.14	1.55	0.004757	0.254695	HSD17B13	hydroxysteroid dehydrogenase 13
16718232	8.79	0.12	8.15	0.06	1.55	0.001893	0.224642	ITPRIP	inositol 1,4,5-trisphosphate receptor interacting protein
17054732	7.01	0.13	6.41	0.05	1.53	0.002893	0.232424	PAPOLB	poly polymerase beta
16911651	10.24	0.11	9.64	0.24	1.52	0.020124	0.350516	DSTN	destrin
17075082	9.48	0.04	8.89	0.1	1.51	0.000936	0.196756	ASAH1	N-acylsphingosine amidohydrolase 1
16781691	4.61	0.08	4.02	0.13	1.51	0.004185	0.249018	RNASE8	ribonuclease, RNase A family, 8
17093743	8.11	0.22	7.52	0.11	1.51	0.020177	0.350678	TPM2	tropomyosin 2
16968653	5.76	0.21	6.39	0.15	-1.54	0.026727	0.373216	IBSP	integrin-binding sialoprotein
17117825	7.43	0.2	8.05	0.06	-1.54	0.0131	0.313539	PSPN	persephin
17001063	7.1	0.13	7.73	0.05	-1.54	0.001626	0.22134	SPRY4	sprouty homolog 4
16914339	8.7	0.11	9.32	0.17	-1.54	0.009636	0.292392	ZSWIM3	zinc finger, SWIM-type containing 3
17040297	3.85	0.08	4.59	0.21	-1.68	0.008196	0.284599	OR14J1	olfactory receptor, family 14, subfamily J, member 1
17016360	8.82	0.19	9.59	0.13	-1.72	0.010822	0.30296	HIST1H4B	histone cluster 1, H4b

## Sheet: Iono vs CytoD+Iono
Cluster ID	Iono AVG (log2)	Iono STDEV	CytoD Iono AVG (log2)	CytoD Iono STDEV	Fold Change	ANOVA p-value	FDR p-value	Gene Symbol	Description
16967771	7.07	0.27	5.64	0.45	2.7	0.027816	0.760148	IL8	interleukin 8	Cut off:
16781997	3.87	0.08	3.2	0.31	1.59	0.049764	0.779203	TRDJ4	T cell receptor delta joining 4	Fold < -1.5 or > 1.5
16948461	8.26	0.1	8.86	0.15	-1.51	0.002749	0.632229	SOX2	SRY-box 2	ANOVA p-value < 0.05
16677133	8.17	0.08	8.79	0.14	-1.54	0.002264	0.600919	TRAF5	TNF receptor-associated factor 5
16899509	6.39	0.19	7	0.24	-1.54	0.043959	0.774464	REG3A	regenerating islet-derived 3 alpha
16927633	11.57	0.11	12.18	0.06	-1.54	0.001596	0.596398	SDF2L1	stromal cell-derived factor 2-like 1	increased > 2x
16968213	8.39	0.21	9.1	0.1	-1.63	0.007051	0.707574	ANXA3	annexin A3	increased 1.5-2x
16706200	10.3	0.06	11.02	0.05	-1.65	8.2e-05	0.510137	VCL	vinculin	decreased 1.5-2x
17056825	4.03	0.53	4.86	0.09	-1.78	0.032697	0.761246	TARP	TCR gamma alternate reading frame protein
										total	9
										decreased	7
										increased	2
