# Supplementary material for: Calcium-mediated actin reset (CaAR) mediates acute cell adaptations
Source: eLife. 2016 Dec 6;5:e19850. doi: 10.7554/eLife.19850 (PMC5140269; doi:10.7554/eLife.19850)
Supplement: Source code 1. — DOI: http://dx.doi.org/10.7554/eLife.19850.032 [file elife-19850-code1.m]

%This process is separated in various steps beginning with the determination 
%of the startingpoint of the reaction by looking at an overall intensity 
%shift  in the image stack, caused by the addition of drugs to start the 
%reaction. This timepoint is used to find the frame were the rings are most 
%visibly for the detection. The detection is done in three different steps: 
%finding possible nuclei inside the image (done in the function corespot.m), 
%fitting the rings around the core (function corefit.m) and selecting the 
%rings depending on the roundness (function coreselect.m). The analysis of 
%the actin-ring dynamic is done in the function evaluation.m.

%How to use:
% Run this script in matlab and select the folder in wich the tif-files are
% located. This script will analyse all files inside this folder and
% subfolders and group the results depending on the subfolders. 
% The tif files should have the ending .tif and consist of a stack of images
% with a set of frames representing a timeseries of the ringformation. The
% algorithm will try to detect all actin-rings inside the frames and analyse
% their intensity profiles seperatly.

%Important: Once the analysis started it is better to not use the PC for
%other applications cause the program needs to capture a part of the
%screen. 

%Created by:
%   Marco Sch�fer-Herte and Julian Kuhlmann
%   Institute for Celldynamics and Imaging 
%   E-M;ail: Marco.Schaefer-Herte@ukmuenster.de 


clear all
warning('off','all')

%get directory
[filepath]=uigetdir();
if filepath==0
    break;
end

%get all Filenames from the directory + subfolders
Files=rdir([filepath,'*\**\*.tif']);
for i=1:size(Files,1)
    back=strfind(Files(i).name,'\');
    filepathArray{i}=squeeze(Files(i).name(:,1:back(end)-1));
    filenameArray{i}=squeeze(Files(i).name(:,back(end)+1:end));
end

filepath_motherDIR =filepath;
filepath_old='';
current_results=cell(0,18);
resultname='NO_CORES';
answer = inputdlg('start with image number:','Startpic',1,{'1'});

%run through all tifs
for ww=str2double(answer{1}):size(Files,1)
    clearvars -except ww filepathArray filenameArray Files filepath_old current_results filepath_motherDIR resultname
    
    %get current Tif and Filedata
    filename=filenameArray{ww};
    disp(['Current File (',num2str(ww),'/',num2str(size(Files,1)),'): ',filename])
    filepath=filepathArray{ww};
    [I, info]=importstack([filepath '\' filename]);
    disp('--> Loading Image');
    if size(I,3)>1
        info = info(1).ImageDescription;
        finterval=str2double(info(strfind(info,'finterval=')+10:strfind(info,'spacing=')-1));
        frames=0:finterval:(size(I,3)-1)*finterval;
        if isnan(frames)
            frames=0:1:(size(I,3)-1);
        end
        
        filename=strrep(filename,'.tif',['_' datestr(now,'ddmmyy_HHMMSS') '.tif']);
              
        %identify startingpoint of the reaction 
        disp('--> Identifying Startingpoint');
        MW=zeros(size(I,3)-1,1);
        for i=1:size(I,3)-1
            Diff=abs(I(:,:,i+1)-I(:,:,i));
            MW(i)=mean(Diff(:));
        end
        [~, b]=findpeaks(MW,'SortStr','descend');
        if b(1)==1
            Startingpoint=b(2);
        else
            Startingpoint=b(1);
        end
               
        %modify Image at the Startingpoint for detection
        disp('--> Detecting Cores');
        Ifilter=median(I(:,:,Startingpoint:min(Startingpoint+20,size(I,3))),3);
        h = fspecial('gaussian');
        Ifilter=imfilter(Ifilter,h);
        Ioriginal=Ifilter/max(Ifilter(:));
        
        %spotting possible cores in every frame of the current Tiff file
        [coreDistance,~,MaskCoreCenter]=corespot(Ioriginal,0.7,0.9,0.2,100,3000);
        
        Ilabeled=bwlabel(MaskCoreCenter,4);
        N=max(Ilabeled(:));
        if N>0
            %calculate centers
            centers=zeros(N,2);
            for i=1:N
                [a,b]=find(Ilabeled==i);
                centers(i,:)=[mean(a),mean(b)];
            end
            
            %calculate Start Mask (for exact ring detection
            StartMask=zeros(size(Ilabeled));
            for i=1:N
                BB=Ilabeled;
                BB(BB~=i)=0;
                BB=bwconvhull(BB,'union',4);
                BB=bwmorph(BB,'thin',3);
                StartMask=StartMask+BB*i;
            end
            
            %identify ringstructures around cores 
            disp('--> Fitting Cores');
            [MaskresultsOriginal]=corefit(Ioriginal,Ilabeled,StartMask,1.1,0.05,3,centers);
            
            %Select best Coremask
            disp('--> Selecting Cores');
            [PercentageOriginal, MaskresultsOriginal]=coreselect(MaskresultsOriginal,Ilabeled, 30);
            
            %Create Final Mask (Containing Pixel==1 on the Border of the cores)
            if size(MaskresultsOriginal,3)>0
                clear MaskFinal
                clear Percentage
                MaskFinal=zeros(size(MaskresultsOriginal(:,:,1,1)));

                for i=1:size(MaskresultsOriginal,3)
                    for j=1:size(MaskresultsOriginal,4)
                        AA=MaskresultsOriginal(:,:,i,j);
                        if sum(AA(:))>0
                            MaskFinal(:,:,i)=MaskresultsOriginal(:,:,i,j);
                            Percentage(i)=PercentageOriginal(i);                         
                        end
                    end
                end
                
                %evaluate Data
                disp('--> Evaluation, Fitting and Export');
                results=evaluation(MaskFinal,I,Percentage,filename,filepath,Startingpoint,frames);
                                
                if strcmp(filepath,filepath_old)
                    old_results=current_results;
                    current_results=cell(size(old_results,1)+size(results,1),18);
                    current_results(1:size(old_results,1),:)=old_results;
                    current_results(size(old_results,1)+1:end,:)=results;
                else
                    if ~strcmp('',filepath_old)
                        xlswrite([filepath_motherDIR '\' resultname '_' datestr(now,'ddmmyy_HHMMSS') '.xlsx'],current_results,'results','A7');
                    end
                    resultname=filepath(max(strfind(filepath,'\'))+1:end);
                    filepath_old=filepath;
                    current_results=results;
                end
            end
        end
    end
end
Date=datestr(now,'ddmmyy_HHMMSS');
xlswrite([filepath_motherDIR '\' resultname '_' Date '.xlsx'],current_results,'results','A7');
xlswrite([filepath_motherDIR '\' resultname '_' Date '.xlsx'],{'Filename','Pic-No.','R^2','V50','slope','bottom','top','R^2','V50','slope','bottom','top'},'results','A6');

close all
