# Supplementary material for: Calcium-mediated actin reset (CaAR) mediates acute cell adaptations
Source: eLife. 2016 Dec 6;5:e19850. doi: 10.7554/eLife.19850 (PMC5140269; doi:10.7554/eLife.19850)
Supplement: Source code 2. — DOI: http://dx.doi.org/10.7554/eLife.19850.033 [file elife-19850-code2.m]

% This Script will open every image inside one folder and allows to
% manually select the nuclei that should be analysed. To do this you simply
% have to define the area of the nucleus by clicking along the border. by
% doubleclicking you will finish the selection of one nucleus and will have
% the option to choose further nuclei for this image, alter the last
% selection (in case of an misclick) or start selecting nuclei in the next
% image. 
%Once done for all images the analysis will start the same way as in the 
%automatic detetcion.

%The manual selection is saved to the folder with the images so that if you
%want to change some parameters for the analysis you don't have to select
%the nuclei again by hand.

%How to use:
% Run this script in matlab and select the folder in wich the tif-files are
% located. After this select the first nucleus you want to analysis and 
% doubleclick. Follow the instructs from there on. This script will analyse 
% all files inside this folder. The tif files should have the ending .tif and 
% consist of a stack of images with a set of frames representing a timeseries 
% of the ringformation. The algorithm will try to detect all actin-rings 
% inside the frames and analyse their intensity profiles seperatly.

%Important: Once the analysis started it is better to not use the PC for
%other applications cause the program needs to capture a part of the
%screen. 


%Created by:
%   Marco Sch�fer-Herte and Julian Kuhlmann
%   Institute for Celldynamics and Imaging
%   E-Mail: Marco.Schaefer-Herte@ukmuenster.de


clear all
warning('off','all')

%get directory
[filepath]=uigetdir();
if filepath==0
    break;
end

%get all Filenames from the directory + subfolders
Files=rdir([filepath,'*\**\*.tif']);
for i=1:size(Files,1)
    back=strfind(Files(i).name,'\');
    filepathArray{i}=squeeze(Files(i).name(:,1:back(end)-1));
    filenameArray{i}=squeeze(Files(i).name(:,back(end)+1:end));
end

MaskSaver={};
StPointSaver=[];
%run through all tifs
disp('');
disp('-----------------------------------');
disp('Starting with manual core selection');
disp('-----------------------------------');
for ww=1:size(Files,1)
    clearvars -except ww filepathArray filenameArray Files MaskSaver StPointSaver
    
    %get current Tif and Filedata
    filename=filenameArray{ww};
    disp(['Current File (',num2str(ww),'/',num2str(size(Files,1)),'): ',filename])
    filepath=filepathArray{ww};
    [I, info]=importstack([filepath '\' filename]);
    disp('--> Loading Image');
    if size(I,3)>1
        
        %identify startingpoint of the reaction
        disp('--> Identifying Startingpoint');
        MW=zeros(size(I,3)-1,1);
        for i=1:size(I,3)-1
            Diff=abs(I(:,:,i+1)-I(:,:,i));
            MW(i)=mean(Diff(:));
        end
        [~, b]=findpeaks(MW,'SortStr','descend');
        if b(1)==1
            Startingpoint=b(2);
        else
            Startingpoint=b(1);
        end
        
        %create image for selection
        Ifilter=median(I(:,:,Startingpoint:min(Startingpoint+20,size(I,3))),3);
        h = fspecial('gaussian');
        Ifilter=imfilter(Ifilter,h);
        Ioriginal=Ifilter/max(Ifilter(:));
        selecting=true;
        disp('--> Selection Process');
        MaskFinal=[];   
        try
            load([filepath '\' filename(1:end-3) 'mat'], 'MaskFinal');
        end
      
        Maskcounter=size(MaskFinal,3);
        Iselect=Ioriginal;
        if size(MaskFinal,2)>0
            for i=1:Maskcounter
                Iselect(MaskFinal(:,:,i)>0)=max(Iselect(:));
            end
        end
        
        %prepare the selection and check if a mask already was created for
        %this image (asking if further cores should be added)
        if size(MaskFinal,2)>0
            figure
            imshow(Iselect);
            choice = questdlg('There are already some selected cores for this image.', ...
                'Selection Menu', ...
                'Keep and add new ones','Keep only these','Select new ones','No');
            
            switch choice
                case 'Keep and add new ones'
                    selecting=true;
                    Maskcounter=Maskcounter+1;
                case 'Keep only these'                   
                    selecting=false;
                case 'Select new ones'
                    MaskFinal=[];
                    Maskcounter=1;
                    Iselect=Ioriginal;
                    selecting=true;
            end    
        end
       
        %process of manual selection until user stops it
        while selecting
            close all;
            figure('units','normalized','outerposition',[0 0 1 1]);
            Mask = roipoly(Iselect);
            
            choice = questdlg('Would you like to select another core?', ...
                'Selection Menu', ...
                'Yes','No(keep last)','No(discard last)','No');
            switch choice
                case 'Yes'
                    if size(Mask,2)>0
                        MaskFinal(:,:,Maskcounter)=bwmorph(bwmorph(Mask,'thicken',1),'remove');
                        Iselect(Mask)=max(Iselect(:));
                        Maskcounter=Maskcounter+1;
                    end
                case 'No(keep last)'
                    MaskFinal(:,:,Maskcounter)=bwmorph(bwmorph(Mask,'thicken',1),'remove');
                    
                    selecting=false;
                case 'No(discard last)'
                    selecting=false;
            end
            close all;
            
        end
        StPointSaver=[StPointSaver,Startingpoint];
        if size(MaskFinal,2)==0
            MaskSaver=[MaskSaver,0];
        else
            MaskSaver=[MaskSaver,MaskFinal];
            %Save Selected Cores in Matfile
            save([filepath '\' filename(1:end-3) 'mat'], 'MaskFinal');
        end
    end
end


close all
filepath_motherDIR =filepath;
filepath_old='';
current_results=cell(0,18);
resultname='NO_CORES';
disp('');
disp('----------------------');
disp('Starting with Analysis');
disp('----------------------');
for ww=1:size(Files,1)
    clearvars -except ww filepathArray filenameArray Files filepath_old current_results filepath_motherDIR resultname MaskSaver StPointSaver
    
    filename=filenameArray{ww};
    disp(['Current File (',num2str(ww),'/',num2str(size(Files,1)),'): ',filename])
    if size(MaskSaver{ww},2)>1
        
        %loading image
        filepath=filepathArray{ww};
        [I, info]=importstack([filepath '\' filename]);
        disp('--> Loading Image');
        
        %getting Framdata
        info = info(1).ImageDescription;
        finterval=str2double(info(strfind(info,'finterval=')+10:strfind(info,'spacing=')-1));
        frames=0:finterval:(size(I,3)-1)*finterval;
        if isnan(frames)
            frames=0:1:(size(I,3)-1);
        end
        
        filename=strrep(filename,'.tif',['_' datestr(now,'ddmmyy_HHMMSS') '.tif']);
        
        %evaluate Data
        disp('--> Evaluation, Fitting and Export');
        results=evaluation(MaskSaver{ww},I, ones(1,size(MaskSaver{ww},3)),filename,filepath,StPointSaver(ww),frames);
        
        if strcmp(filepath,filepath_old)
            old_results=current_results;
            current_results=cell(size(old_results,1)+size(results,1),18);
            current_results(1:size(old_results,1),:)=old_results;
            current_results(size(old_results,1)+1:end,:)=results;
        else
            if ~strcmp('',filepath_old)
                xlswrite([filepath_motherDIR '\' resultname '_' datestr(now,'ddmmyy_HHMMSS') '.xlsx'],current_results,'results','A7');
            end
            resultname=filepath(max(strfind(filepath,'\'))+1:end);
            filepath_old=filepath;
            current_results=results;
        end
    else
        disp('--> no cores selected');
    end
end

%exporting data
Date=datestr(now,'ddmmyy_HHMMSS');
xlswrite([filepath_motherDIR '\' resultname '_' Date '.xlsx'],current_results,'results','A7');
xlswrite([filepath_motherDIR '\' resultname '_' Date '.xlsx'],{'Filename','Pic-No.','R^2','V50','slope','bottom','top','R^2','V50','slope','bottom','top'},'results','A6');
disp('Processing finished');
close all
