# Supplementary material for: Calcium-mediated actin reset (CaAR) mediates acute cell adaptations
Source: eLife. 2016 Dec 6;5:e19850. doi: 10.7554/eLife.19850 (PMC5140269; doi:10.7554/eLife.19850)
Supplement: Source code 3. — DOI: http://dx.doi.org/10.7554/eLife.19850.034 [file elife-19850-code3.m]

%This script can be used to analyse the actin ring dynamics on manual
%selected regions of the actin ring. The selection can be done in Fiji by
%selecting multiple ROIs (one for each ring) and saving the mean intensity
%of this area in an txt file (with the same name as th tiff-stack, exept
%for an appendend "_manual.txt").
%The analysis is the same as in the autmatic version.

%How to use:
% Run this script in matlab and select the folder in wich the tif-files are
% located. This script will analyse all files inside this folder.  
% The tif files should have the ending .tif and consist of a stack of images
% with a set of frames representing a timeseries of the ringformation. There
% also hasto be a txt-file with the mean intensities of the ROIs you
% selected in Fiji.

%Important: Once the analysis started it is better to not use the PC for
%other applications cause the program needs to capture a part of the
%screen. 

%Created by:
%   Marco Sch�fer-Herte and Julian Kuhlmann
%   Institute for Celldynamics and Imaging
%   E-Mail: Marco.Schaefer-Herte@ukmuenster.de


% clear all variables
clear all;
close all;
tic
% set parameters
peakfactor=0.5;
bottomPlateauSize=10;
background=[0];
Inner_factor=0.05;

% select folder
folder = uigetdir; %open dialog for choosing folder

% getting number resultfiles for manual selections
% columns for plot
all_reports = dir([folder '\*_manual.txt']);
number_reports = length(all_reports);

%getting current date
dt = datestr(now,'ddmmyy_HHMMSS') % get date and time
run=0;

results={'filename', 'cellno', 'Rsquared', 'peak start', 'V50', 'slope', 'bottom', 'top', 'bottom border' 'top border' 'peak value','Rsquared', 'peak start', 'V50', 'slope', 'bottom', 'top', 'peak value'};
for k=1:1:number_reports
    %get Resultdate of current Folder
    run=run+1;
    disp(['Current File: ' all_reports(k).name]);
    filename=all_reports(k).name;
    filename_image=[filename(1:end-11) '.tif'];
    
    %open Image Data, Fits, etc and extract data
    [I, info]=importstack([folder '\' filename_image]);
    info = info(1).ImageDescription;
    finterval=str2double(info(strfind(info,'finterval=')+10:strfind(info,'spacing=')-1));
    frames=(0:finterval:(size(I,3)-1)*finterval)';
    if isnan(frames)
        frames=(0:1:(size(I,3)-1))'*2;
    end
    
    [~, MW, background]=preprocessing(I);
    
    selection_data=readtable([folder '\' all_reports(k).name],'Delimiter','\t');
    border=[];
    for i=1:size(selection_data,2)
        if size(strfind(selection_data(:,i).Properties.VariableNames{1}, 'Mean'),1)
            
            name=selection_data(:,i).Properties.VariableNames{1};
            border=[border,(selection_data(:,i).(selection_data(:,i).Properties.VariableNames{1})-background)./MW'];
        end
    end
    
    
    MW=zeros(size(I,3)-1,1);
    for i=1:size(I,3)-1
        Diff=abs(I(:,:,i+1)-I(:,:,i));
        MW(i)=mean(Diff(:));
    end
    [~, b]=findpeaks(MW(1:floor(end/2)),'SortStr','descend');
    if b(1)==1
        Startingpoint=b(2);
    else
        Startingpoint=b(1);
    end
    Startingpoint= max([Startingpoint,4]);
    
    border(Startingpoint,:)=mean(border(1:Startingpoint-1,:));
    border(Startingpoint+1,:)=mean(border(1:Startingpoint-1,:));
    border(Startingpoint+1,:)=mean(border(1:Startingpoint-1,:));
    bottom = mean(border(1:Startingpoint-2,:));
    
    
    maxima=max(border(Startingpoint+2:Startingpoint+int16(size(frames,1)/2),:));
    
    fittedData = [];
    totalresults=cell(length(maxima),18);
    for m=1:length(maxima)
        check=true;
        if Startingpoint~=0
            startcurrent=frames(Startingpoint);
            stopcurrent=max(frames((border(Startingpoint:Startingpoint+int16(size(frames,1)/2),m)>=maxima(m)-(maxima(m)-bottom(m))*(peakfactor*2))));
            if isempty(stopcurrent)
                stopcurrent = frames(Startingpoint+int16(size(frames,1)/2));
            end
            %checkplateau
            plateau=(frames(((frames-startcurrent)>0)&((frames-stopcurrent)<0)&(border(:,m)>=(maxima(m)-abs(maxima(m)-bottom(m))*(peakfactor)))));
            
            if isempty(plateau)
                check=false;
            else
                pl_points=[0 0 0 0];
                pl_points(1)=min(plateau);
                pl_points(2)=border(frames==pl_points(1),m);
                
                pl_stop=max(plateau);
                pl_stopVal=border(frames==pl_stop,m);
                
                if pl_stopVal > pl_points(2)
                    while pl_stopVal > pl_points(2)
                        if pl_stop<max(frames)
                            pl_stopVal=border(find(frames==pl_stop)+1,m);
                            pl_stop=pl_stop+frames(2);
                        else
                            check=false;
                            pl_stopVal=0;
                        end
                    end
                    [Pstop]=interpol([pl_stop, pl_stopVal], [frames(find(frames==pl_stop)-1), border(find(frames==pl_stop)-1,m)], pl_points(2));
                    
                elseif pl_stopVal < pl_points(2)
                    while pl_stopVal < pl_points(2)
                        pl_stopVal=border(find(frames==pl_stop)-1,m);
                        pl_stop=pl_stop-frames(2);
                        
                    end
                    [Pstop]=interpol([pl_stop, pl_stopVal], [frames(find(frames==pl_stop)+1), border(find(frames==pl_stop)+1,m)], pl_points(2));
                else
                    Pstop=[pl_stop, pl_stopVal];
                end
                if check
                    pl_points(3:4)=Pstop;
                    
                    [DmaxVal]=max(border(find(frames==pl_points(1)): find(frames==pl_stop),m),[],1);
                    DmaxT=frames(border(:,m)==DmaxVal);
                    
                    
                    DstartVal=border(find(frames==startcurrent,m));
                    MaxT=frames(find(border(:,m)==maxima(m)));
                    [ascResults, descresults, maxstart, minend]=boltzmannfit6(startcurrent,DstartVal,pl_points, maxima(m), frames, border(:,m),20, -40,m,bottomPlateauSize,[folder '\' filename(1:end-11) '_' dt '_fits_manual.tiff']);
                    
                    fittedData=[fittedData;ascResults, descresults, pl_points, maxstart(1),minend(1)];
                end
            end
        else
            check=false;
        end
        if ~check
            fittedData=[fittedData;[0 0 0 0 0 0 0 0 0 0 0 0 0 0 0 0 0 0]];
        end
        totalresults(m,1)=cellstr(filename(1:end-5));
        
    end
    
    totalresults(:,2:end)=num2cell([(1:length(maxima))',fittedData(:,2),fittedData(:,13),fittedData(:,3),fittedData(:,4),fittedData(:,5),fittedData(:,6),fittedData(:,17),fittedData(:,18),fittedData(:,14),fittedData(:,8),fittedData(:,15),fittedData(:,9),fittedData(:,10),fittedData(:,11),fittedData(:,12),fittedData(:,16)]);
    results=[results;totalresults];
end

xlswrite([folder(1:max(strfind(folder,'\'))-1) '\' folder(max(strfind(folder,'\'))+1:end) '_' dt '_results_manual.xlsx'],results,'results','A6');
toc
